# Supplementary material for: Transcription Factors That Regulate the Pathogenesis of Ulcerative Colitis
Source: Biomed Res Int. 2020 Aug 24;2020:7402657. doi: 10.1155/2020/7402657 (PMC7468618; doi:10.1155/2020/7402657)
Supplement: Supplementary 1 — . Supplementary Table S1: UC had significantly different expression profiles as compared with R and N groups. [file 7402657.f1.xlsx]

## Sheet: UC_vs_N
gene	baseMean	log2FoldChange	lfcSE	stat	pvalue	padj
DDX11L1	0.0225985	0.206135	3.58082	0.0575664	0.954094	NA
WASH7P	89.0964	0.251516	0.162336	1.54936	0.121295	0.196739
MIR6859-3	0	NA	NA	NA	NA	NA
MIR6859-2	0	NA	NA	NA	NA	NA
MIR6859-1	0	NA	NA	NA	NA	NA
MIR6859-4	0	NA	NA	NA	NA	NA
MIR1302-2	0	NA	NA	NA	NA	NA
MIR1302-11	0	NA	NA	NA	NA	NA
MIR1302-9	0	NA	NA	NA	NA	NA
MIR1302-10	0	NA	NA	NA	NA	NA
FAM138A	0	NA	NA	NA	NA	NA
FAM138C	0	NA	NA	NA	NA	NA
FAM138F	0	NA	NA	NA	NA	NA
OR4F5	0	NA	NA	NA	NA	NA
LOC729737	35.6362	1.10739	0.300633	3.68354	0.000230014	0.000792195
FAM138D	0.0225873	-0.180294	3.58082	-0.0503501	0.959843	NA
OR4F29	0	NA	NA	NA	NA	NA
OR4F3	0	NA	NA	NA	NA	NA
OR4F16	0	NA	NA	NA	NA	NA
LOC100132287	0	NA	NA	NA	NA	NA
LOC100132062	0	NA	NA	NA	NA	NA
LOC101928626	0.0225989	0.206135	3.58082	0.0575664	0.954094	NA
MIR6723	0.0451841	0.0258022	3.58082	0.00720566	0.994251	NA
LOC100133331	21.3318	0.372671	0.20857	1.78679	0.0739716	0.129494
LOC100288069	87.8324	0.223132	0.149491	1.49262	0.135538	0.216517
FAM87B	1.78506	0.406812	0.50869	0.799726	0.423869	0.541525
LINC00115	46.4353	0.0634515	0.182478	0.347721	0.72805	0.806462
LINC01128	263.696	0.146886	0.103282	1.42218	0.154973	0.241563
FAM41C	0.610092	-0.871509	0.859929	-1.01347	0.310837	0.425181
LOC100130417	23.8608	0.6817	0.242723	2.80855	0.00497647	0.0123217
SAMD11	117.453	0.79365	0.160406	4.94776	7.50719e-07	4.27011e-06
NOC2L	1087.38	0.37194	0.0857331	4.33835	1.43559e-05	6.36538e-05
KLHL17	84.0814	1.32538	0.212214	6.24549	4.22468e-10	4.28603e-09
PLEKHN1	22.6188	2.17592	0.221586	9.81976	9.25682e-23	6.67431e-21
PERM1	1.01672	-1.45927	0.737032	-1.97993	0.0477118	0.0890357
HES4	73.2084	0.343334	0.213244	1.61005	0.107386	0.177624
ISG15	310.806	1.11809	0.232161	4.81599	1.46469e-06	7.89182e-06
AGRN	1118.98	0.706914	0.158483	4.46052	8.17626e-06	3.80283e-05
RNF223	22.7548	-0.73028	0.290093	-2.5174	0.0118223	0.0262718
C1orf159	147.17	0.362719	0.135482	2.67725	0.00742287	0.017476
LINC01342	19.8629	-0.917225	0.214762	-4.27089	1.94698e-05	8.41244e-05
MIR200B	26.4824	-0.088606	0.276595	-0.320345	0.748706	0.822779
MIR200A	28.3816	-0.0869347	0.290888	-0.29886	0.765047	0.834681
MIR429	30.324	0.0459573	0.307506	0.149452	0.881197	0.920725
TTLL10	9.67096	0.697117	0.266698	2.61389	0.00895185	0.020623
TNFRSF18	54.4804	1.11464	0.209379	5.32354	1.01765e-07	6.79477e-07
TNFRSF4	60.5148	1.98748	0.209413	9.49073	2.29414e-21	1.33578e-19
SDF4	2422	0.0102434	0.0924032	0.110855	0.911731	0.943441
B3GALT6	252.11	0.27736	0.0898863	3.08568	0.00203087	0.00556818
FAM132A	84.6246	-0.620978	0.297924	-2.08435	0.0371284	0.0715746
UBE2J2	555.128	0.272149	0.0741232	3.67158	0.000241057	0.000826156
SCNN1D	24.1783	1.03068	0.298874	3.44855	0.000563608	0.00177598
ACAP3	548.931	0.566233	0.140283	4.03637	5.42847e-05	0.000214563
MIR6726	0	NA	NA	NA	NA	NA
PUSL1	182.352	0.617293	0.105958	5.82581	5.68378e-09	4.78286e-08
CPSF3L	907.334	0.100189	0.0763493	1.31224	0.189439	0.285762
MIR6727	0	NA	NA	NA	NA	NA
CPTP	806.856	-0.600885	0.12289	-4.88963	1.01024e-06	5.61627e-06
TAS1R3	46.458	1.12218	0.229391	4.89199	9.98214e-07	5.55961e-06
DVL1	966.037	0.232661	0.129218	1.80054	0.0717762	0.126242
MIR6808	0	NA	NA	NA	NA	NA
MXRA8	383.573	0.0294999	0.195174	0.151146	0.87986	0.919644
AURKAIP1	1052.57	0.0193845	0.0958395	0.20226	0.839713	0.891534
CCNL2	1371.82	0.363103	0.157404	2.30683	0.0210644	0.0436149
LOC148413	256.221	0.0930136	0.0774222	1.20138	0.229603	0.334064
MRPL20	811.868	0.20509	0.0791534	2.59104	0.00956861	0.0218763
ANKRD65	30.5734	0.396385	0.25818	1.53531	0.124708	0.201461
TMEM88B	0.0225944	0.206135	3.58082	0.0575664	0.954094	NA
LOC102724312	10.9817	0.636294	0.245258	2.59438	0.00947609	0.0216831
VWA1	654.974	1.1221	0.146899	7.63857	2.19655e-14	4.27085e-13
ATAD3C	12.654	0.768718	0.217833	3.52893	0.000417239	0.00135717
ATAD3B	298.469	0.893973	0.174899	5.11136	3.19849e-07	1.9466e-06
ATAD3A	365.473	0.695098	0.113865	6.10456	1.03084e-09	9.85786e-09
TMEM240	5.49079	-0.352288	0.289075	-1.21868	0.222967	0.326328
SSU72	1048.95	-0.142126	0.061507	-2.31074	0.0208475	0.0432567
C1orf233	40.0413	0.396559	0.175301	2.26216	0.0236876	0.0482984
MIB2	426.28	-0.0509315	0.164653	-0.309327	0.757073	0.828899
MMP23B	1.89808	0.548902	0.448375	1.2242	0.220876	0.323802
MMP23A	1.64955	-0.719778	0.604628	-1.19045	0.23387	0.339133
CDK11B	484.941	0.0462388	0.0908064	0.509202	0.610611	0.711105
SLC35E2B	1228.1	-0.0623989	0.153469	-0.406588	0.68431	0.771827
CDK11A	315.981	0.0449778	0.142873	0.314811	0.752905	0.825691
SLC35E2	543.733	-0.278049	0.191228	-1.45402	0.145941	0.230064
NADK	1647.28	0.0611066	0.0979605	0.623789	0.532766	0.644461
GNB1	4704.86	-0.169599	0.0687617	-2.46648	0.0136449	0.0297962
CALML6	2.98266	0.912645	0.420192	2.17197	0.0298576	0.0592015
TMEM52	31.0689	-0.231691	0.183846	-1.26025	0.207581	0.307601
CFAP74	0.47447	-0.375741	1.04792	-0.358559	0.719925	0.799383
GABRD	2.07899	0.643209	0.488375	1.31704	0.187825	0.283683
PRKCZ	604.525	-0.320306	0.118701	-2.69843	0.00696682	0.0165535
FAAP20	167.891	0.351005	0.0764949	4.58861	4.46202e-06	2.18907e-05
SKI	786.868	0.249506	0.090588	2.7543	0.00588181	0.0142663
MORN1	162.876	0.0113779	0.0925274	0.122968	0.902133	0.936057
LOC100129534	32.6066	-0.0708488	0.193425	-0.366285	0.714153	0.795325
RER1	2721.61	-0.15205	0.0904328	-1.68136	0.0926921	0.156873
PEX10	283.337	-0.0541965	0.0776019	-0.698391	0.484933	0.600174
PLCH2	81.9127	0.19384	0.249026	0.778393	0.436337	0.55399
PANK4	388.841	0.064953	0.0621857	1.0445	0.296254	0.409807
HES5	59.3144	-2.52568	0.292239	-8.6425	5.49954e-18	1.8878e-16
LOC115110	521.363	0.0283566	0.186874	0.151742	0.879391	0.919286
TNFRSF14	1329	0.301441	0.120489	2.50181	0.012356	0.027287
LOC100996583	59.2706	-0.366675	0.17106	-2.14355	0.0320691	0.0630152
FAM213B	883.836	-0.276809	0.118457	-2.33679	0.0194501	0.0406767
MMEL1	44.4247	-1.02858	0.18636	-5.51931	3.40337e-08	2.47955e-07
TTC34	5.87504	0.208779	0.264338	0.789819	0.429634	0.547114
ACTRT2	0	NA	NA	NA	NA	NA
LINC00982	9.4	-0.23289	0.26918	-0.865184	0.386938	0.504732
PRDM16	39.7693	0.395253	0.185775	2.12759	0.0333713	0.0652543
MIR4251	0.38412	0.875205	0.95343	0.917955	0.358643	0.475876
ARHGEF16	1200.02	-0.237356	0.178188	-1.33206	0.182842	0.277355
MEGF6	212.924	0.410278	0.205369	1.99775	0.0457433	0.0858356
MIR551A	0.248533	-0.644007	1.41993	-0.45355	0.650153	0.744614
TPRG1L	1144.32	-0.815133	0.107341	-7.59385	3.10536e-14	5.94713e-13
WRAP73	272.489	0.287753	0.0875264	3.28761	0.0010104	0.00299676
TP73	28.2698	2.01842	0.236195	8.54557	1.27903e-17	4.14107e-16
TP73-AS1	183.504	0.540378	0.157318	3.43495	0.000592673	0.00185859
CCDC27	0.0225926	0.206135	3.58082	0.0575664	0.954094	NA
SMIM1	8.6319	-0.0588443	0.277443	-0.212095	0.832033	0.885637
LRRC47	665.151	-0.0207572	0.0713857	-0.290775	0.771223	0.839812
CEP104	855.661	0.0325152	0.053217	0.610993	0.541204	0.651466
DFFB	194.621	0.26703	0.076176	3.50544	0.000455859	0.0014724
C1orf174	429.15	0.133431	0.0549602	2.42778	0.0151915	0.032741
LINC01134	33.714	-0.671044	0.215967	-3.10716	0.00188892	0.00522864
LINC01346	0	NA	NA	NA	NA	NA
LOC284661	0.0903843	0.231902	3.06188	0.0757385	0.939627	NA
AJAP1	15.7043	0.0545929	0.235943	0.231382	0.817018	0.875505
MIR4417	0	NA	NA	NA	NA	NA
MIR4689	0.881228	-0.392323	0.789314	-0.497043	0.619159	0.718077
NPHP4	205.943	0.550075	0.105373	5.22028	1.78657e-07	1.13748e-06
KCNAB2	307.814	1.07824	0.178152	6.05239	1.42716e-09	1.33819e-08
CHD5	7.54766	0.468946	0.357082	1.31327	0.189091	0.285336
RPL22	3820.55	-0.212624	0.0662893	-3.20752	0.00133885	0.00384304
LOC102724450	8.31543	-0.657073	0.234933	-2.79685	0.00516032	0.0127188
RNF207	218.977	-0.0991924	0.229104	-0.432959	0.665045	0.756399
ICMT	2222.2	-0.233661	0.0798255	-2.92714	0.00342093	0.00885377
LINC00337	2.71127	-0.73069	0.413351	-1.76772	0.0771072	0.134159
HES3	0	NA	NA	NA	NA	NA
GPR153	797.557	-0.44182	0.188024	-2.34981	0.0187829	0.0394336
ACOT7	703.796	-0.0997926	0.139949	-0.713062	0.475807	0.59201
HES2	426.252	-0.360864	0.162944	-2.21465	0.0267842	0.0538319
ESPN	294.234	-1.15557	0.272351	-4.24295	2.20603e-05	9.43018e-05
MIR4252	0	NA	NA	NA	NA	NA
TNFRSF25	292.489	0.740764	0.21082	3.51372	0.000441873	0.00143107
PLEKHG5	365.021	-0.0585695	0.166616	-0.351523	0.725196	0.803959
NOL9	931.197	0.0683824	0.0545184	1.2543	0.209733	0.310132
TAS1R1	1.92092	-0.185818	0.504902	-0.368028	0.712852	0.794381
ZBTB48	307.583	-0.0670533	0.102412	-0.654738	0.512636	0.62542
KLHL21	437.876	0.327789	0.0867443	3.7788	0.000157588	0.000564845
PHF13	203.076	0.169689	0.0928393	1.82777	0.0675834	0.120028
THAP3	168.502	0.0393695	0.0647889	0.607658	0.543414	0.653357
DNAJC11	1645.42	-0.340777	0.0830791	-4.10184	4.09873e-05	0.000166096
LOC100505887	0	NA	NA	NA	NA	NA
CAMTA1	420.34	-0.248511	0.0628522	-3.95389	7.68896e-05	0.00029383
VAMP3	2286.29	-0.328752	0.0878074	-3.74401	0.000181108	0.000638164
PER3	771.103	-1.22672	0.239403	-5.12406	2.99019e-07	1.82753e-06
UTS2	9.39983	0.415196	0.442684	0.937906	0.348293	0.465422
TNFRSF9	113.87	3.30695	0.300871	10.9913	4.20964e-28	6.42118e-26
PARK7	1473.21	0.386648	0.0768227	5.033	4.82873e-07	2.83904e-06
ERRFI1	1237.94	1.04824	0.195139	5.37174	7.79802e-08	5.32992e-07
LOC102724539	0	NA	NA	NA	NA	NA
SLC45A1	11.3659	0.819876	0.319486	2.56623	0.010281	0.023279
RERE	1748	-0.293363	0.0822089	-3.56851	0.000359018	0.00118245
LOC102724552	7.16309	0.192715	0.284456	0.677487	0.498097	0.61206
ENO1	11993.7	0.62558	0.125323	4.99176	5.98327e-07	3.46333e-06
MIR6728	0.790814	0.192753	0.769793	0.250396	0.802281	0.863989
ENO1-AS1	6.55279	-0.16989	0.266405	-0.637715	0.523659	0.635966
CA6	0.248588	0.077336	1.79227	0.0431498	0.965582	0.978476
SLC2A7	0.67795	0.0549627	0.81658	0.0673084	0.946336	0.966799
SLC2A5	109.192	0.0988486	0.248276	0.398139	0.690527	0.776797
GPR157	51.0895	0.102694	0.164174	0.625521	0.531629	0.64348
MIR34A	2.55342	0.192824	0.527912	0.365258	0.714919	0.796028
H6PD	2185.74	0.235331	0.0914852	2.57234	0.0101014	0.0229216
SPSB1	512.269	-0.102796	0.0989409	-1.03896	0.298822	0.412523
LOC100506022	10.9365	-0.224639	0.213065	-1.05432	0.291735	0.404648
SLC25A33	209.42	-0.201208	0.119303	-1.68654	0.0916925	0.155416
TMEM201	177.721	0.313999	0.0980251	3.20325	0.00135885	0.00389426
PIK3CD	463.374	1.56348	0.178865	8.74114	2.30764e-18	8.44315e-17
PIK3CD-AS1	1.40099	1.42711	0.539589	2.6448	0.00817385	0.0190024
PIK3CD-AS2	8.90291	0.375121	0.260396	1.44058	0.149703	0.234986
CLSTN1	4302.02	-0.396089	0.131681	-3.00794	0.00263024	0.0070032
CTNNBIP1	483.337	0.088444	0.109337	0.808909	0.418568	0.535953
LZIC	750.189	-0.509667	0.0737687	-6.90898	4.88137e-12	6.79939e-11
NMNAT1	670.573	-0.429736	0.087567	-4.90751	9.22379e-07	5.17181e-06
MIR5697	3.8644	-0.692028	0.403573	-1.71475	0.0863905	0.147841
RBP7	18.1456	-0.0937388	0.229847	-0.407832	0.683397	0.771078
UBE4B	1461.39	-0.129212	0.055165	-2.34228	0.0191665	0.0401458
KIF1B	2758.28	-0.372814	0.0664272	-5.61236	1.99583e-08	1.51949e-07
MIR1273D	1.33313	-0.330888	0.586662	-0.564018	0.572742	0.677568
RNU6-1	0	NA	NA	NA	NA	NA
RNU6-2	0	NA	NA	NA	NA	NA
RNU6-7	0	NA	NA	NA	NA	NA
RNU6-9	0	NA	NA	NA	NA	NA
RNU6-8	0	NA	NA	NA	NA	NA
PGD	1966.33	0.6779	0.0886068	7.65065	1.99963e-14	3.91256e-13
APITD1-CORT	0	NA	NA	NA	NA	NA
APITD1	12.7223	0.369544	0.204936	1.80322	0.0713532	0.125692
CORT	3.36677	-0.034079	0.391358	-0.0870788	0.930609	0.956123
DFFA	488.489	0.116858	0.056994	2.05037	0.0403288	0.0769623
PEX14	210.644	-0.0803898	0.0924272	-0.869763	0.38443	0.502277
CASZ1	1285.93	-0.0743503	0.159589	-0.465885	0.641298	0.737327
C1orf127	18.077	-0.43483	0.223345	-1.9469	0.0515471	0.0952401
TARDBP	1697.6	0.118852	0.051694	2.29914	0.021497	0.0443918
MASP2	0.158157	0.824442	1.80721	0.456197	0.648248	NA
SRM	347.509	1.29746	0.135883	9.54838	1.31736e-21	8.03778e-20
EXOSC10	1292.59	0.0923327	0.0388314	2.37778	0.017417	0.0369276
MTOR	2752.79	0.151318	0.056204	2.6923	0.0070961	0.0168127
MTOR-AS1	0.0677711	-0.15453	3.58082	-0.043155	0.965578	NA
ANGPTL7	14.936	-0.913279	0.27908	-3.27246	0.00106615	0.00314401
UBIAD1	359.434	0.0187993	0.0842965	0.223014	0.823525	0.880127
PTCHD2	6.41722	-0.718411	0.27013	-2.65949	0.0078258	0.0182934
LOC101929181	0	NA	NA	NA	NA	NA
FBXO2	9.64873	0.994721	0.260949	3.81193	0.000137885	0.000499763
FBXO44	95.5151	1.25407	0.170377	7.36059	1.83102e-13	3.13765e-12
FBXO6	175.238	1.68546	0.141599	11.9031	1.14048e-32	2.77558e-30
MAD2L2	130.428	1.26796	0.12044	10.5277	6.43689e-26	7.29963e-24
DRAXIN	2.34987	0.482156	0.405591	1.18877	0.234529	0.339883
AGTRAP	228.022	1.08505	0.0903962	12.0032	3.41658e-33	9.25039e-31
C1orf167	6.89189	1.08856	0.275242	3.95494	7.65539e-05	0.000292599
LOC102724659	0	NA	NA	NA	NA	NA
MTHFR	1102.45	0.325232	0.0879132	3.69947	0.000216054	0.000749116
CLCN6	322.225	0.152312	0.103253	1.47514	0.140175	0.222709
NPPA-AS1	13.5351	0.1449	0.255136	0.567933	0.57008	0.675267
NPPA	0	NA	NA	NA	NA	NA
NPPB	0.0225848	0.206135	3.58082	0.0575664	0.954094	NA
RNU5E-1	83.2683	0.753482	0.292711	2.57415	0.0100485	0.022823
KIAA2013	1682.93	-0.516487	0.112028	-4.61032	4.02057e-06	1.99053e-05
PLOD1	880.611	0.458365	0.0890947	5.1447	2.67947e-07	1.6549e-06
MFN2	2661.72	-0.198101	0.0894903	-2.21366	0.0268525	0.0539471
MIIP	175.054	0.778164	0.108271	7.18722	6.61239e-13	1.05235e-11
MIR6729	0.0225853	3.66812e-05	3.58082	1.02438e-05	0.999992	NA
TNFRSF8	23.6369	2.91739	0.236391	12.3414	5.42274e-35	1.86439e-32
MIR7846	0	NA	NA	NA	NA	NA
TNFRSF1B	1132.14	0.84491	0.118517	7.12901	1.01092e-12	1.55405e-11
MIR4632	0.836112	1.54648	0.785494	1.9688	0.0489764	0.0911287
VPS13D	7152.08	-0.36952	0.0761939	-4.84973	1.23627e-06	6.74997e-06
SNORA59A	0	NA	NA	NA	NA	NA
SNORA59B	0	NA	NA	NA	NA	NA
DHRS3	1040.59	-0.55751	0.139796	-3.98802	6.66284e-05	0.000257847
MIR6730	0.65527	-0.337889	0.81479	-0.414694	0.678366	0.766919
AADACL4	0.0225959	-0.180294	3.58082	-0.0503501	0.959843	NA
AADACL3	0	NA	NA	NA	NA	NA
C1orf158	0	NA	NA	NA	NA	NA
PRAMEF12	0.0225888	0.206135	3.58082	0.0575664	0.954094	NA
PRAMEF1	0	NA	NA	NA	NA	NA
PRAMEF11	0	NA	NA	NA	NA	NA
HNRNPCL1	0.768424	-0.309889	0.688978	-0.449781	0.652868	0.746825
PRAMEF2	0.0225888	0.206135	3.58082	0.0575664	0.954094	NA
PRAMEF4	0	NA	NA	NA	NA	NA
PRAMEF10	0	NA	NA	NA	NA	NA
PRAMEF7	0	NA	NA	NA	NA	NA
PRAMEF6	0	NA	NA	NA	NA	NA
LOC101929983	0	NA	NA	NA	NA	NA
HNRNPCL3	0	NA	NA	NA	NA	NA
HNRNPCL4	0	NA	NA	NA	NA	NA
PRAMEF25	0	NA	NA	NA	NA	NA
PRAMEF26	0	NA	NA	NA	NA	NA
LOC649324	0	NA	NA	NA	NA	NA
LOC645354	0	NA	NA	NA	NA	NA
HNRNPCL2	0.24853	0.283436	1.41993	0.199613	0.841783	0.892917
PRAMEF9	0	NA	NA	NA	NA	NA
LOC400736	0	NA	NA	NA	NA	NA
LOC391003	0	NA	NA	NA	NA	NA
PRAMEF22	0	NA	NA	NA	NA	NA
PRAMEF5	0.0226031	0.206135	3.58082	0.0575664	0.954094	NA
PRAMEF8	0.0225888	0.206135	3.58082	0.0575664	0.954094	NA
LOC645382	0	NA	NA	NA	NA	NA
PRAMEF15	0	NA	NA	NA	NA	NA
PRAMEF14	0	NA	NA	NA	NA	NA
PRAMEF19	0	NA	NA	NA	NA	NA
PRAMEF16	0	NA	NA	NA	NA	NA
PRAMEF17	0	NA	NA	NA	NA	NA
PRAMEF20	0	NA	NA	NA	NA	NA
LRRC38	0.0226031	0.206135	3.58082	0.0575664	0.954094	NA
PDPN	229.97	2.66342	0.271236	9.81956	9.27501e-23	6.67431e-21
PRDM2	1442.75	0.194953	0.0686514	2.83975	0.00451488	0.0113159
KAZN	223.955	0.797434	0.135931	5.86647	4.45181e-09	3.83862e-08
TMEM51-AS1	126.473	-0.116976	0.176184	-0.663944	0.506726	0.620271
TMEM51	394.986	-0.273688	0.0802067	-3.41228	0.000644213	0.00200282
C1orf195	0.158152	0.283435	2.07301	0.136726	0.891247	NA
FHAD1	39.4326	-0.0171469	0.254846	-0.0672834	0.946356	0.966799
EFHD2	2682.51	0.0789434	0.107989	0.731029	0.464761	0.581993
CTRC	0.610101	2.16195	0.736622	2.93495	0.00333601	0.00865366
CELA2A	0.0225873	-0.180294	3.58082	-0.0503501	0.959843	NA
CELA2B	0.0451822	0.206133	3.58082	0.057566	0.954094	NA
CASP9	314.925	0.0697473	0.105739	0.65962	0.509498	0.622818
DNAJC16	1196.14	-0.0988132	0.0472233	-2.09247	0.0363969	0.0703638
AGMAT	527.621	-0.38035	0.148419	-2.56269	0.0103866	0.0234836
DDI2	361.682	-0.0618296	0.0719459	-0.859391	0.390125	0.507727
RSC1A1	176.953	0.0106691	0.084158	0.126774	0.899119	0.933691
PLEKHM2	828.751	0.328925	0.0618682	5.31655	1.05756e-07	7.03955e-07
SLC25A34	197.674	-1.96743	0.242074	-8.12738	4.38666e-16	1.10099e-14
TMEM82	62.5941	-0.987586	0.309479	-3.19112	0.00141722	0.00404759
FBLIM1	2557.51	-0.383656	0.162485	-2.36118	0.0182168	0.0384052
UQCRHL	164.889	-0.172838	0.113868	-1.51789	0.129043	0.207535
FLJ37453	74.2983	-0.175979	0.0830826	-2.11813	0.0341645	0.0665889
SPEN	3226.15	0.00223657	0.0765197	0.0292287	0.976682	0.985422
MIR5096	5.87481	-0.611685	0.340435	-1.79677	0.0723714	0.127093
ZBTB17	356.594	0.216995	0.0839801	2.58388	0.00976954	0.0222745
C1orf64	0.0225959	-0.180294	3.58082	-0.0503501	0.959843	NA
HSPB7	26.0311	0.620156	0.365419	1.69711	0.0896762	0.152643
CLCNKA	3.27612	-1.69796	0.54671	-3.10578	0.00189776	0.00524706
CLCNKB	7.5015	-2.36452	0.624462	-3.78649	0.000152792	0.000549198
FAM131C	0.451914	-0.0514731	0.953944	-0.0539582	0.956968	0.973143
EPHA2	1213.56	1.21787	0.212934	5.71948	1.06852e-08	8.57828e-08
ARHGEF19	111.897	0.153545	0.13228	1.16076	0.245739	0.353175
RSG1	59.813	0.00595865	0.133281	0.0447076	0.96434	0.977747
FBXO42	687.41	-0.0934536	0.053926	-1.733	0.0830962	0.142971
SZRD1	2106.38	0.0491616	0.0666594	0.737504	0.460816	0.577945
SPATA21	0.474478	2.63522	0.986437	2.67146	0.00755226	0.0177382
NECAP2	1029.25	0.153971	0.0584239	2.63541	0.00840346	0.0194839
CROCCP3	115.897	0.140901	0.157004	0.897437	0.369486	0.486745
RNU1-1	0	NA	NA	NA	NA	NA
RNU1-2	0	NA	NA	NA	NA	NA
RNU1-3	0	NA	NA	NA	NA	NA
RNU1-28P	0	NA	NA	NA	NA	NA
RNVU1-18	0	NA	NA	NA	NA	NA
RNU1-27P	0	NA	NA	NA	NA	NA
RNU1-4	0	NA	NA	NA	NA	NA
FAM231B	0	NA	NA	NA	NA	NA
MIR3675	0.0451729	0.0258022	3.58082	0.00720566	0.994251	NA
NBPF1	920.348	-1.47037	0.184693	-7.96116	1.70429e-15	3.90635e-14
CROCCP2	337.61	0.261893	0.15624	1.67622	0.0936942	0.158289
MST1P2	77.29	-1.11109	0.518299	-2.14373	0.0320546	0.0629939
FAM231A	0	NA	NA	NA	NA	NA
FAM231C	0	NA	NA	NA	NA	NA
ESPNP	1.37832	0.579022	0.950028	0.609479	0.542207	0.652347
MST1L	148.665	-1.61637	0.591097	-2.73453	0.00624693	0.0150349
CROCC	293.284	0.316164	0.136015	2.32448	0.0200995	0.0418692
MFAP2	39.1132	1.27752	0.215943	5.91598	3.29904e-09	2.90358e-08
ATP13A2	1101.93	0.44542	0.147509	3.0196	0.00253107	0.00677916
SDHB	2015.94	-0.447468	0.0844489	-5.29868	1.1664e-07	7.70253e-07
PADI2	7739.42	-2.86278	0.245165	-11.677	1.67123e-31	3.73184e-29
PADI1	16.0433	-0.942199	0.388699	-2.42398	0.0153515	0.0330201
PADI3	3.75077	-0.254693	0.413227	-0.616351	0.537663	0.648718
MIR3972	0.0677904	3.42147e-05	3.58082	9.555e-06	0.999992	NA
PADI4	8.08962	2.85202	0.401637	7.10099	1.23864e-12	1.88539e-11
PADI6	0.135521	0.25767	2.44395	0.105432	0.916033	NA
RCC2	2467.68	0.386946	0.0643621	6.01202	1.83225e-09	1.68735e-08
ARHGEF10L	2048.56	-0.372692	0.100987	-3.6905	0.000223816	0.000773184
ACTL8	9.943	0.991601	0.395631	2.50638	0.0121975	0.0270002
LOC101927876	0	NA	NA	NA	NA	NA
IGSF21	22.6622	-0.842347	0.40892	-2.05993	0.0394051	0.0754188
KLHDC7A	81.1424	0.0526618	0.36784	0.143165	0.88616	0.924221
PAX7	0	NA	NA	NA	NA	NA
TAS1R2	0.248557	-0.901632	2.3511	-0.383493	0.701354	0.785122
ALDH4A1	150.72	0.844956	0.138546	6.09871	1.06925e-09	1.01891e-08
MIR4695	0	NA	NA	NA	NA	NA
MIR1290	0.338944	0.901916	1.6251	0.554991	0.578901	0.683323
IFFO2	320.971	0.869165	0.11382	7.63634	2.23478e-14	4.34129e-13
UBR4	7992.31	-0.0418224	0.0678827	-0.616098	0.53783	0.648883
EMC1	1350.75	-0.0480108	0.0603155	-0.795994	0.426035	0.543522
MRTO4	566.346	0.489619	0.128538	3.80912	0.000139459	0.000505048
AKR7L	106.879	-0.669119	0.20459	-3.27054	0.00107341	0.00316415
AKR7A3	881.787	-0.702727	0.186911	-3.75968	0.000170129	0.000604097
LOC100506730	83.4495	-0.744092	0.103793	-7.16902	7.5537e-13	1.18646e-11
AKR7A2	1032.86	-0.496514	0.0937161	-5.29807	1.17034e-07	7.72382e-07
PQLC2	161.182	0.0168047	0.104724	0.160467	0.872514	0.914436
CAPZB	2468.95	0.0621632	0.0586603	1.05972	0.289274	0.401849
MINOS1-NBL1	0	NA	NA	NA	NA	NA
MINOS1	689.531	-0.403589	0.0644985	-6.25733	3.91612e-10	3.99544e-09
RPS14P3	76.718	-0.636682	0.149023	-4.27239	1.93393e-05	8.3594e-05
NBL1	46.7064	-0.695378	0.157182	-4.42402	9.68799e-06	4.45052e-05
HTR6	1.87552	0.473028	0.616168	0.767693	0.44267	0.560027
TMCO4	629.024	-0.0336581	0.0691423	-0.486794	0.626404	0.724433
RNF186	457.787	-0.250702	0.175157	-1.4313	0.152345	0.238338
OTUD3	550.11	0.0904244	0.0785013	1.15188	0.249369	0.357582
PLA2G2E	0	NA	NA	NA	NA	NA
PLA2G2A	2764.88	1.87531	0.349927	5.35916	8.36118e-08	5.68613e-07
PLA2G5	10.5524	-0.140776	0.453986	-0.310089	0.756493	0.828499
PLA2G2D	148.376	3.18438	0.461851	6.89482	5.3932e-12	7.48345e-11
PLA2G2F	4.94898	-0.47386	0.755431	-0.627271	0.530482	0.642379
PLA2G2C	0.655351	0.318283	0.764907	0.416107	0.677332	0.76599
UBXN10-AS1	3.16357	0.0614415	0.42427	0.144817	0.884855	0.923216
UBXN10	297.794	-0.731289	0.163369	-4.47631	7.59457e-06	3.55288e-05
VWA5B1	16.9914	-2.01447	0.398826	-5.05101	4.39481e-07	2.613e-06
LINC01141	0.090395	0.412235	3.06181	0.134637	0.892899	NA
CAMK2N1	1350.1	-1.22925	0.224066	-5.48612	4.10846e-08	2.95057e-07
MUL1	610.929	-0.321217	0.0850232	-3.77799	0.000158096	0.000566573
FAM43B	1.31046	-1.29274	0.740316	-1.7462	0.080776	0.139567
CDA	300.185	0.134364	0.320689	0.418984	0.675228	0.764369
PINK1	1546	-0.923679	0.157429	-5.86726	4.43062e-09	3.82492e-08
MIR6084	0	NA	NA	NA	NA	NA
PINK1-AS	287.364	0.134123	0.112351	1.19379	0.232561	0.337483
DDOST	4455.74	0.295018	0.0741206	3.98025	6.88429e-05	0.000265516
KIF17	10.891	-0.272165	0.269375	-1.01036	0.312323	0.426808
SH2D5	0.994262	-1.24789	0.748249	-1.66774	0.0953672	0.160714
HP1BP3	3602.58	-0.0604642	0.0444016	-1.36176	0.173274	0.265426
EIF4G3	3447.56	-0.323656	0.0793536	-4.07865	4.52977e-05	0.000181761
MIR1256	7.25329	-0.885235	0.289079	-3.06226	0.00219672	0.00597001
ECE1	2497.97	-0.224039	0.119523	-1.87444	0.0608702	0.10988
LOC100506801	9.98771	1.89037	0.29149	6.48519	8.86186e-11	1.00707e-09
NBPF3	274.691	0.711056	0.215855	3.29413	0.00098727	0.002937
ALPL	110.207	2.55815	0.302617	8.45344	2.82851e-17	8.50909e-16
RAP1GAP	823.19	-0.34279	0.192287	-1.7827	0.0746351	0.130434
USP48	1674.09	0.258741	0.0668589	3.86995	0.000108857	0.000401883
LDLRAD2	18.2354	1.73988	0.275816	6.30813	2.82435e-10	2.96547e-09
HSPG2	4413.75	0.397707	0.1415	2.81066	0.00494401	0.0122582
CELA3B	2.80196	-3.92201	0.735697	-5.33102	9.76631e-08	6.54714e-07
CELA3A	3.02812	-3.16114	0.7537	-4.19417	2.73876e-05	0.000114897
LOC101928043	1.01688	0.0321475	0.661223	0.0486183	0.961224	0.976003
LINC00339	119.377	-0.112392	0.12613	-0.891077	0.372888	0.490035
CDC42	7666.86	-0.239827	0.0820956	-2.92132	0.00348553	0.00899436
WNT4	141.294	0.326372	0.180187	1.8113	0.0700947	0.123833
MIR4418	0	NA	NA	NA	NA	NA
ZBTB40	1395.11	0.154125	0.0649937	2.37138	0.0177218	0.0374843
EPHA8	0.293675	0.463773	1.33105	0.348425	0.727521	0.805917
MIR6127	0	NA	NA	NA	NA	NA
C1QA	1715.87	0.0695834	0.192671	0.361151	0.717987	0.79798
C1QC	1860.51	-0.0244633	0.175755	-0.13919	0.8893	0.926583
C1QB	2230.78	0.142784	0.19915	0.716966	0.473395	0.589934
EPHB2	2921.93	0.123858	0.0950613	1.30292	0.192601	0.289785
MIR4684	3.61542	-0.507693	0.394135	-1.28812	0.197704	0.295982
MIR4253	0.0677605	-0.360628	3.58082	-0.100711	0.91978	NA
LACTBL1	0	NA	NA	NA	NA	NA
C1orf234	0.316334	0.721345	1.1096	0.650092	0.515633	0.628297
KDM1A	1887.5	0.0237407	0.0516458	0.459683	0.645744	0.741101
MIR3115	0.587436	-1.11285	0.839152	-1.32616	0.184786	0.279677
MIR4419A	0.045181	0.206133	3.58082	0.057566	0.954094	NA
LUZP1	2524.66	-0.305709	0.0978643	-3.12381	0.00178527	0.00496712
HTR1D	33.8472	0.20865	0.510903	0.408395	0.682984	0.770732
LINC01355	339.309	0.0703598	0.143425	0.490569	0.623731	0.722268
HNRNPR	4325.8	0.0588447	0.0811469	0.725164	0.468352	0.58536
ZNF436	697.755	-0.370996	0.0814732	-4.55359	5.27386e-06	2.543e-05
ZNF436-AS1	41.7123	-0.013757	0.168009	-0.0818825	0.93474	0.958958
TCEA3	1995.87	-0.760426	0.120289	-6.32167	2.58754e-10	2.74064e-09
ASAP3	619.772	-0.436156	0.131427	-3.31862	0.000904648	0.00271507
E2F2	570.679	0.200174	0.163033	1.22781	0.219519	0.322091
LOC101928163	0.519615	-0.205997	0.995509	-0.206926	0.836067	0.888796
ID3	1556.53	-0.448846	0.176543	-2.54241	0.0110089	0.0246898
MDS2	2.7117	0.579682	0.552012	1.05013	0.29366	0.406719
RPL11	10402.8	-0.118692	0.0664659	-1.78575	0.0741396	0.129746
TCEB3	1848.99	-0.00637142	0.0636223	-0.100144	0.92023	0.949332
TCEB3-AS1	39.6569	-0.122665	0.11097	-1.1054	0.268988	0.379415
PITHD1	900.304	-0.0674333	0.0597799	-1.12803	0.259309	0.368715
LYPLA2	933.618	-0.0486726	0.130547	-0.372835	0.709271	0.791697
GALE	1598.14	0.483973	0.162394	2.98024	0.00288022	0.00758672
HMGCL	1020.48	-0.702073	0.130037	-5.39902	6.70059e-08	4.63838e-07
FUCA1	6283.05	-0.437723	0.158925	-2.75427	0.00588238	0.0142663
CNR2	45.2393	1.91949	0.307902	6.2341	4.54375e-10	4.58824e-09
MIR378F	0	NA	NA	NA	NA	NA
PNRC2	3663.76	-0.305588	0.076312	-4.00445	6.21612e-05	0.000242247
SRSF10	2923.97	0.0713241	0.0671931	1.06148	0.288472	0.400995
MYOM3	143.518	-0.148985	0.278576	-0.534809	0.592782	0.695539
IL22RA1	777.912	-0.193515	0.204208	-0.947639	0.343313	0.459931
IFNLR1	529.53	0.176219	0.19749	0.892295	0.372235	0.489295
LOC284632	5.62629	0.323979	0.465689	0.695699	0.486618	0.601572
GRHL3	33.0829	3.61983	0.382659	9.45966	3.08946e-21	1.76564e-19
STPG1	241.966	-0.60352	0.186235	-3.24064	0.00119264	0.00346885
NIPAL3	1378.42	-0.436893	0.0947441	-4.6113	4.00165e-06	1.98207e-05
RCAN3AS	1.73987	0.437853	0.520863	0.840629	0.400556	0.517941
RCAN3	565.44	0.150355	0.0763007	1.97056	0.0487743	0.090804
LOC100506985	2.37289	-0.833912	0.468377	-1.78043	0.0750057	0.130997
NCMAP	71.7682	-0.168191	0.261148	-0.644044	0.519547	0.632177
SRRM1	2050.67	0.0876155	0.0511545	1.71276	0.0867565	0.148326
CLIC4	3662.95	-0.126241	0.135675	-0.930468	0.352129	0.469332
RUNX3	332.295	1.45505	0.14977	9.71527	2.5956e-22	1.74598e-20
MIR6731	1.1976	0.716392	0.64425	1.11198	0.266147	0.376264
MIR4425	0.203372	1.05631	1.58175	0.667808	0.504256	NA
SYF2	1093.37	-0.398668	0.0757354	-5.26396	1.40985e-07	9.15935e-07
RSRP1	1637.09	0.00140042	0.177627	0.00788406	0.993709	0.995751
RHD	0.226048	-0.102999	1.79387	-0.0574174	0.954213	NA
TMEM50A	2185.01	-0.422423	0.086041	-4.90956	9.12814e-07	5.12482e-06
RHCE	4.13528	0.299648	0.355738	0.84233	0.399603	0.516926
TMEM57	1093.64	-0.0532142	0.0643889	-0.826451	0.408548	0.526454
LDLRAP1	919.323	0.0231138	0.0932149	0.247963	0.804163	0.865199
MAN1C1	182.829	0.452381	0.135307	3.34337	0.000827672	0.00250592
SEPN1	935.61	0.557536	0.101616	5.48672	4.09458e-08	2.94255e-07
MTFR1L	633.238	-0.201449	0.0684173	-2.94442	0.00323563	0.00841847
LOC646471	4.92587	0.124529	0.305697	0.407362	0.683742	0.771387
AUNIP	42.6614	1.04413	0.206808	5.04878	4.44649e-07	2.63866e-06
PAQR7	128.977	0.0588326	0.110028	0.534704	0.592854	0.695587
STMN1	1394.23	0.140219	0.123752	1.13306	0.257188	0.366276
MIR3917	0	NA	NA	NA	NA	NA
PAFAH2	1228.49	-0.497338	0.121312	-4.09967	4.13748e-05	0.000167416
EXTL1	6.39485	-0.213969	0.346867	-0.616863	0.537325	0.648429
SLC30A2	6.25942	-1.16295	0.365419	-3.18252	0.00145997	0.00415632
TRIM63	4.63192	0.00311766	0.543922	0.00573182	0.995427	0.997182
PDIK1L	804.945	-0.219962	0.0707935	-3.1071	0.00188934	0.00522912
FAM110D	22.7773	0.759246	0.211366	3.59209	0.000328038	0.00109061
ZNF593	156.091	0.666392	0.140478	4.74374	2.0981e-06	1.09059e-05
CNKSR1	347.283	-0.0317218	0.151409	-0.20951	0.83405	0.887261
CATSPER4	0.3389	0.515299	1.13404	0.454393	0.649546	0.744204
LOC101928303	1.19742	0.951601	0.617948	1.53994	0.123576	0.200019
CEP85	469.483	0.122581	0.0724275	1.69246	0.0905584	0.153867
SH3BGRL3	3725.72	0.109631	0.120445	0.910214	0.36271	0.479949
UBXN11	134.878	0.75561	0.143101	5.28024	1.29012e-07	8.43977e-07
CD52	338.114	1.52005	0.216615	7.0173	2.26203e-12	3.2905e-11
AIM1L	452.945	-0.867663	0.287957	-3.01317	0.00258538	0.00690072
ZNF683	8.24808	1.10436	0.408038	2.70652	0.00679928	0.0161891
LIN28A	0.067786	0.0258009	3.58082	0.00720532	0.994251	NA
DHDDS	1558.49	-0.260326	0.105008	-2.47911	0.013171	0.0288778
LOC101928324	18.5743	0.0489211	0.195194	0.250629	0.802101	0.863877
HMGN2	2553.44	0.104539	0.0825795	1.26592	0.205543	0.305186
RPS6KA1	3602.05	-0.328111	0.133061	-2.46586	0.0136683	0.0298353
MIR1976	0.813408	-0.99986	0.754763	-1.32473	0.18526	0.280316
ARID1A	2252.27	0.190682	0.0602876	3.16287	0.00156222	0.00441283
PIGV	373.028	-0.489512	0.089873	-5.44671	5.131e-08	3.62484e-07
ZDHHC18	557.433	0.458534	0.0832023	5.51107	3.56657e-08	2.59061e-07
SFN	1648.37	0.160928	0.207911	0.774025	0.438916	0.556425
GPN2	340.118	-0.296163	0.0837523	-3.53617	0.000405967	0.00132309
GPATCH3	202.192	-0.25194	0.0846499	-2.97626	0.00291784	0.00767181
NR0B2	11.9533	-0.106845	0.329523	-0.32424	0.745756	0.820328
NUDC	1021.42	0.255361	0.0789837	3.23309	0.00122459	0.00354987
KDF1	284.261	-0.629079	0.139708	-4.50281	6.70613e-06	3.17081e-05
TRNP1	28.8325	0.121923	0.236156	0.51628	0.605659	0.706743
FAM46B	26.5289	0.56897	0.314468	1.80931	0.0704028	0.124291
SLC9A1	1133	-0.343058	0.181813	-1.88687	0.0591775	0.107253
WDTC1	848.907	-0.121501	0.0986102	-1.23213	0.2179	0.320241
TMEM222	368.634	0.00139133	0.0860272	0.0161731	0.987096	0.991591
ACTG1P20	70.7486	0.175517	0.167426	1.04832	0.294489	0.407711
RNU6-48P	0	NA	NA	NA	NA	NA
SYTL1	388.945	1.5136	0.161954	9.34587	9.1137e-21	4.86213e-19
MAP3K6	391.186	0.976428	0.123033	7.93633	2.08252e-15	4.71341e-14
FCN3	11.9999	4.29037	0.546123	7.85605	3.96428e-15	8.64715e-14
CD164L2	4.36125	2.34922	0.473965	4.95652	7.17659e-07	4.10037e-06
GPR3	2.37249	1.87724	0.585022	3.20884	0.00133272	0.00382695
WASF2	3068.46	-0.0622063	0.0612155	-1.01619	0.309541	0.424104
AHDC1	297.667	0.329234	0.114376	2.87851	0.00399552	0.0101522
FGR	194.851	2.34784	0.197176	11.9074	1.08364e-32	2.66724e-30
IFI6	380.298	1.40491	0.211414	6.64533	3.02536e-11	3.68349e-10
FAM76A	433.378	-0.347791	0.0730043	-4.76398	1.89816e-06	9.92615e-06
STX12	1853.7	-0.245417	0.0905399	-2.71059	0.00671639	0.0160252
PPP1R8	870.322	0.0604644	0.0425154	1.42218	0.154975	0.241563
SCARNA1	24.9925	-0.29735	0.18895	-1.57369	0.115558	0.189005
THEMIS2	504.942	1.38186	0.210491	6.56494	5.20547e-11	6.13442e-10
RPA2	552.653	0.163242	0.0745855	2.18866	0.0286216	0.0570588
SMPDL3B	616.066	-1.0301	0.120195	-8.57022	1.03289e-17	3.40005e-16
XKR8	168.345	0.00660344	0.0998805	0.0661134	0.947288	0.967431
EYA3	1054.81	0.154322	0.0636664	2.42392	0.0153542	0.0330227
PTAFR	384.376	1.28998	0.138869	9.28921	1.55439e-20	7.88481e-19
DNAJC8	1236.32	0.17701	0.0512727	3.45233	0.00055577	0.00175506
ATPIF1	1838.46	-0.245485	0.0906917	-2.70681	0.00679334	0.0161821
SESN2	621.489	-0.048087	0.152679	-0.314954	0.752796	0.825682
MED18	449.287	-0.0396693	0.0964021	-0.411498	0.680707	0.768884
PHACTR4	1435.24	-0.250277	0.0570593	-4.38626	1.15316e-05	5.20798e-05
SNHG3	454.611	0.742306	0.150642	4.92763	8.3232e-07	4.6997e-06
RCC1	713.57	0.562117	0.104973	5.35487	8.56201e-08	5.80267e-07
SNORA73A	4899.59	0.0132089	0.137084	0.0963564	0.923238	0.951167
SNORA73B	4700.76	-0.278497	0.158941	-1.7522	0.0797396	0.138062
TRNAU1AP	252.221	0.163696	0.0572337	2.86013	0.00423468	0.0106903
SNHG12	191.773	0.628697	0.137163	4.58357	4.57097e-06	2.23644e-05
SNORD99	22.2118	0.25052	0.304261	0.823372	0.410297	0.528078
SNORA61	236.699	0.0464522	0.293783	0.158118	0.874364	0.915642
SNORA44	58.8191	-0.00241358	0.28048	-0.00860517	0.993134	0.995524
SNORA16A	61.9134	0.056462	0.19041	0.296528	0.766827	0.836268
RAB42	40.8994	0.264237	0.270193	0.977958	0.328095	0.444067
TAF12	285.622	0.0939022	0.0627522	1.4964	0.13455	0.215161
RNU11	154.674	0.290318	0.203399	1.42733	0.153485	0.239706
GMEB1	340.867	0.0131779	0.0740562	0.177944	0.858767	0.903701
YTHDF2	1838.17	0.0343631	0.0573762	0.598909	0.549233	0.657645
OPRD1	2.34998	3.50226	0.675867	5.18187	2.19668e-07	1.37793e-06
EPB41	2653.8	-0.175033	0.0537659	-3.25547	0.00113204	0.00331306
TMEM200B	79.9225	0.157693	0.206764	0.762671	0.445659	0.562781
SRSF4	1223.12	0.180583	0.0481467	3.75068	0.000176354	0.000623339
MECR	235.544	-0.0952381	0.0717036	-1.32822	0.184106	0.278881
PTPRU	86.184	0.630542	0.229634	2.74586	0.00603526	0.014593
LOC101928460	0	NA	NA	NA	NA	NA
LOC101929406	10.3266	1.84035	0.471051	3.90691	9.34831e-05	0.000349714
MATN1	1.3333	2.05076	0.671516	3.05392	0.00225872	0.00612084
MATN1-AS1	38.3909	0.419282	0.15274	2.74507	0.00604975	0.0146264
LAPTM5	2684.12	0.842834	0.162972	5.17165	2.32037e-07	1.44839e-06
MIR4420	1.83022	1.52966	0.523694	2.92089	0.00349029	0.00900391
SDC3	903.921	0.831687	0.137861	6.03281	1.61129e-09	1.49659e-08
PUM1	3405.79	-0.163591	0.0429872	-3.80558	0.000141475	0.000511834
SNORD103A	0	NA	NA	NA	NA	NA
SNORD103B	0	NA	NA	NA	NA	NA
SNORD85	8.63205	-0.0906826	0.244894	-0.370293	0.711164	0.793071
NKAIN1	1.78507	0.323912	0.54119	0.598518	0.549494	0.657717
SNRNP40	857.034	0.255959	0.0781015	3.27726	0.00104819	0.00309738
ZCCHC17	475.522	0.0187117	0.0490657	0.38136	0.702936	0.786405
FABP3	50.5482	-0.752358	0.264594	-2.84345	0.00446285	0.011205
SERINC2	2629.41	-0.891445	0.188506	-4.72899	2.25637e-06	1.16614e-05
LINC01225	3.50248	-0.98875	0.439139	-2.25156	0.0243498	0.0495135
LINC01226	3.29933	-0.843008	0.485456	-1.73653	0.0824706	0.14203
TINAGL1	1620.88	-0.575017	0.142721	-4.02896	5.60233e-05	0.00022067
HCRTR1	0.519722	0.180429	0.943163	0.191303	0.848289	0.896727
PEF1	877.348	0.0884074	0.0734172	1.20418	0.228521	0.332824
COL16A1	644.642	0.268144	0.173611	1.54451	0.122464	0.198412
ADGRB2	35.521	0.707641	0.239416	2.9557	0.00311962	0.00815188
MIR4254	0.248593	-0.489434	1.5957	-0.306721	0.759056	0.830151
SPOCD1	19.0248	1.61876	0.33925	4.77158	1.82786e-06	9.59795e-06
PTP4A2	5142.82	-0.035465	0.0744779	-0.476182	0.633945	0.730891
KHDRBS1	2130.52	0.0442596	0.0526606	0.840468	0.400646	0.518027
TMEM39B	134.359	0.220344	0.0738358	2.98424	0.00284284	0.00750101
MIR5585	1.33337	-0.259852	0.522806	-0.497033	0.619166	0.718077
KPNA6	2649.39	0.0288071	0.0529634	0.543906	0.586506	0.689725
TXLNA	2166.13	0.48854	0.0629	7.76694	8.04054e-15	1.68269e-13
CCDC28B	37.4881	0.997529	0.15402	6.47661	9.38083e-11	1.05938e-09
IQCC	71.5165	0.139061	0.0994986	1.39762	0.162227	0.250971
DCDC2B	0.881229	0.399074	0.681052	0.585966	0.557898	0.664435
TMEM234	190.125	0.100532	0.0994818	1.01055	0.31223	0.426709
EIF3I	2406.31	0.359489	0.10832	3.31878	0.000904127	0.00271388
MTMR9LP	130.086	0.909511	0.202706	4.48685	7.22826e-06	3.39619e-05
FAM167B	26.2582	1.75023	0.200136	8.74521	2.22593e-18	8.17181e-17
LCK	322.592	1.55917	0.194756	8.00579	1.18705e-15	2.78901e-14
HDAC1	4213.03	0.306586	0.11199	2.73762	0.00618853	0.0149219
MARCKSL1	1814.14	0.063556	0.101168	0.628222	0.529859	0.641732
FAM229A	15.9988	0.147589	0.264257	0.558504	0.5765	0.681233
TSSK3	1.9206	-0.53167	0.524137	-1.01437	0.310405	0.424769
BSDC1	1702.2	-0.25589	0.0876372	-2.91988	0.00350163	0.0090292
ZBTB8B	0.51971	0.0406377	0.78916	0.0514948	0.958931	0.974681
ZBTB8A	351.711	-0.321106	0.0722927	-4.44175	8.92315e-06	4.12277e-05
ZBTB8OS	406.061	-0.0657868	0.062541	-1.0519	0.292846	0.405903
RBBP4	3819.29	0.109015	0.0514434	2.11913	0.0340793	0.0664648
SYNC	307.826	-1.2574	0.133514	-9.41776	4.60832e-21	2.55939e-19
KIAA1522	2722.9	-0.452565	0.172273	-2.62703	0.00861349	0.0199304
YARS	1179.39	0.554666	0.107384	5.16523	2.40138e-07	1.49508e-06
S100PBP	625.566	0.265431	0.0811015	3.27282	0.00106479	0.00314085
FNDC5	6.91431	-0.54043	0.312215	-1.73096	0.0834597	0.143505
HPCA	8.67739	-1.26858	0.310982	-4.07927	4.51776e-05	0.000181347
TMEM54	3997.15	-0.0725246	0.183261	-0.395744	0.692294	0.778238
RNF19B	1368.4	0.598735	0.121708	4.91945	8.67889e-07	4.89034e-06
AK2	2927.92	-0.149896	0.065158	-2.3005	0.0214198	0.044266
AZIN2	97.0523	0.123581	0.260874	0.47372	0.6357	0.732407
TRIM62	126.631	0.449395	0.0894888	5.0218	5.11883e-07	3.00309e-06
ZNF362	239.616	0.00896828	0.115396	0.0777171	0.938053	0.961127
A3GALT2	1.5139	0.254113	0.520827	0.487902	0.625619	0.723873
PHC2	1058.57	0.275501	0.0856653	3.21602	0.00129984	0.00374344
MIR3605	4.49651	-0.281147	0.329833	-0.852393	0.393996	0.511475
LOC101929464	4.02188	-0.00374761	0.34856	-0.0107517	0.991422	0.994682
ZSCAN20	215.121	-0.159226	0.0820462	-1.94069	0.0522965	0.0963735
CSMD2	28.1999	0.734563	0.279892	2.62445	0.0086789	0.0200667
HMGB4	0	NA	NA	NA	NA	NA
CSMD2-AS1	0	NA	NA	NA	NA	NA
C1orf94	0.881269	-0.681835	0.696861	-0.978438	0.327858	0.443893
MIR552	4.06758	-3.12929	0.559164	-5.59637	2.18882e-08	1.65306e-07
GJB5	14.5974	1.90934	0.947806	2.01448	0.0439593	0.0829478
GJB4	19.9073	1.66785	0.399897	4.17071	3.03647e-05	0.00012619
GJB3	376.949	0.222479	0.243618	0.913232	0.361121	0.478461
GJA4	43.1131	1.552	0.257627	6.02422	1.69926e-09	1.57425e-08
SMIM12	911.877	-0.0937399	0.0668904	-1.40139	0.161096	0.249577
DLGAP3	10.8241	0.402179	0.219662	1.8309	0.0671151	0.119294
LOC653160	40.4933	0.210722	0.139075	1.51518	0.129728	0.208466
ZMYM6NB	280.897	-0.0174171	0.0541217	-0.321813	0.747594	0.82179
ZMYM6	884.492	-0.16984	0.0536104	-3.16804	0.00153471	0.00434251
ZMYM1	614.995	-0.167133	0.0751271	-2.22466	0.0261037	0.0526646
SFPQ	4580.51	0.116953	0.0641399	1.82341	0.0682416	0.121038
ZMYM4	2087.88	0.0686034	0.0628447	1.09163	0.274994	0.3862
KIAA0319L	2202.56	-0.12197	0.0731726	-1.66688	0.0955375	0.160951
NCDN	212.612	0.91432	0.0918154	9.95824	2.32137e-23	1.79575e-21
TFAP2E	12.9709	1.8085	0.215261	8.40142	4.41098e-17	1.28936e-15
PSMB2	1297.52	0.555901	0.0844793	6.58032	4.69438e-11	5.56847e-10
C1orf216	120.485	1.03876	0.126737	8.19618	2.48147e-16	6.47397e-15
CLSPN	434.465	0.988024	0.169667	5.82332	5.76909e-09	4.85276e-08
AGO4	866.126	-0.0148216	0.100782	-0.147066	0.88308	0.921852
AGO1	1420.02	-0.248591	0.0558646	-4.44987	8.59206e-06	3.97828e-05
AGO3	708.76	-0.0695672	0.102036	-0.681793	0.49537	0.609495
TEKT2	1.83048	-0.190615	0.551593	-0.345573	0.729664	0.807878
ADPRHL2	364.819	0.27895	0.0701527	3.97632	6.99885e-05	0.000269263
COL8A2	120.418	0.0607967	0.184351	0.329787	0.741561	0.817082
TRAPPC3	758.546	0.052877	0.060075	0.880183	0.37876	0.496456
MAP7D1	693.77	0.714291	0.0993321	7.19094	6.43473e-13	1.02785e-11
THRAP3	3830.33	0.099174	0.0367927	2.69548	0.0070288	0.0166769
SH3D21	190.649	0.0879141	0.24431	0.359846	0.718962	0.798731
EVA1B	91.1303	0.381368	0.14859	2.56657	0.0102709	0.0232682
STK40	1233.52	0.237056	0.0973749	2.43446	0.0149139	0.0322422
LSM10	140.457	0.500419	0.0905852	5.52429	3.30821e-08	2.41698e-07
OSCP1	54.5699	0.461533	0.127417	3.62221	0.000292094	0.000982416
MRPS15	639.025	0.291945	0.0896259	3.25737	0.0011245	0.00329278
CSF3R	201.006	3.03532	0.254762	11.9143	9.96625e-33	2.48125e-30
GRIK3	94.8106	-0.383124	0.238601	-1.60571	0.108338	0.178904
MIR4255	0	NA	NA	NA	NA	NA
LINC01137	72.6697	0.477493	0.146436	3.26076	0.00111116	0.00326165
ZC3H12A	1134.44	2.41166	0.195799	12.317	7.33302e-35	2.40656e-32
MIR6732	2.82447	0.623312	0.398709	1.56332	0.117976	0.192308
MEAF6	755.647	0.055868	0.0640589	0.872134	0.383135	0.500892
MIR5581	8.1115	0.226839	0.261884	0.866181	0.386391	0.504273
SNIP1	537.953	-0.0497397	0.043317	-1.14827	0.250856	0.359172
DNALI1	94.565	0.573948	0.149804	3.83131	0.00012746	0.000465407
GNL2	1086.33	0.31693	0.0810875	3.90849	9.28732e-05	0.000347733
RSPO1	20.134	0.976223	0.303796	3.21341	0.00131167	0.003774
C1orf109	244.178	0.23629	0.0820646	2.87932	0.00398539	0.0101319
CDCA8	353.643	0.427854	0.126382	3.38542	0.000710702	0.00218662
EPHA10	791.851	-0.156411	0.223068	-0.701181	0.48319	0.598736
MANEAL	222.48	0.479819	0.139119	3.44898	0.000562703	0.0017736
YRDC	295.555	0.120879	0.111497	1.08415	0.278298	0.389931
C1orf122	338.673	0.438131	0.134606	3.25492	0.00113426	0.00331912
MTF1	828.483	0.161599	0.0912336	1.77127	0.0765163	0.133259
INPP5B	647.389	0.173373	0.0891822	1.94403	0.0518916	0.0958121
SF3A3	1467.48	0.134939	0.0696222	1.93816	0.0526039	0.0968878
FHL3	73.6875	0.908793	0.16267	5.58671	2.31411e-08	1.73919e-07
UTP11L	459.069	0.268239	0.0812581	3.30108	0.000963151	0.00287472
POU3F1	1.83027	1.48222	0.609408	2.43224	0.0150058	0.0323995
MIR3659	0	NA	NA	NA	NA	NA
LINC01343	0.0225873	-0.180294	3.58082	-0.0503501	0.959843	NA
RRAGC	640.168	-0.025936	0.113439	-0.228633	0.819154	0.877014
MYCBP	0.135608	0.257672	2.0994	0.122736	0.902316	NA
GJA9-MYCBP	1.53646	-0.222278	0.569343	-0.390412	0.696232	0.781091
GJA9	0	NA	NA	NA	NA	NA
RHBDL2	781.662	-0.426847	0.132749	-3.21544	0.00130244	0.00374994
AKIRIN1	1575.24	0.0730967	0.0914755	0.799085	0.424241	0.541772
NDUFS5	1457.93	-0.0483077	0.0709314	-0.681048	0.495841	0.609846
MACF1	12319.9	0.239242	0.0860367	2.7807	0.00542412	0.0132963
KIAA0754	723.907	0.0781682	0.121111	0.645425	0.518652	0.631336
BMP8A	155.514	0.244848	0.207409	1.1805	0.2378	0.343956
PPIEL	92.647	0.126103	0.18398	0.685418	0.49308	0.60755
PABPC4	1766.02	0.0945767	0.0833109	1.13523	0.256281	0.365248
LOC101929516	0.135566	-0.154528	2.44382	-0.0632319	0.949582	NA
SNORA55	29.669	-0.0960249	0.231646	-0.414533	0.678484	0.766973
HEYL	93.1154	0.466813	0.215443	2.16676	0.0302533	0.0598654
NT5C1A	1.46867	0.0552736	0.614945	0.0898838	0.92838	0.954602
HPCAL4	6.03348	1.86743	0.387034	4.82497	1.40024e-06	7.56904e-06
PPIE	538.649	-0.0811401	0.0517103	-1.56913	0.116618	0.190465
BMP8B	213.264	-1.29478	0.190764	-6.78732	1.1424e-11	1.49332e-10
OXCT2	14.7781	-0.224283	0.208665	-1.07485	0.282444	0.394057
TRIT1	400.202	-0.0432504	0.0618988	-0.698727	0.484723	0.599994
MYCL	398.579	-0.183492	0.105929	-1.73222	0.0832343	0.143163
MFSD2A	470.34	1.45982	0.232609	6.27586	3.47706e-10	3.57952e-09
CAP1	10781.5	0.18941	0.112502	1.68362	0.0922554	0.156211
PPT1	1338.48	0.271856	0.105974	2.56531	0.0103083	0.0233261
RLF	1435.5	-0.00801182	0.0698785	-0.114654	0.90872	0.940999
TMCO2	0.542325	0.0408313	1.01855	0.0400877	0.968023	0.979924
ZMPSTE24	2389.18	0.0159427	0.0868337	0.1836	0.854327	0.900835
COL9A2	265.579	1.37904	0.172255	8.00577	1.1872e-15	2.78901e-14
SMAP2	1114.94	0.651393	0.108051	6.02859	1.65396e-09	1.53294e-08
ZFP69B	73.845	0.375572	0.13348	2.81369	0.00489758	0.012157
ZFP69	95.9899	-0.0289632	0.0800091	-0.361998	0.717353	0.797943
EXO5	138.559	0.0663748	0.0774194	0.85734	0.391257	0.508872
ZNF684	150.179	-0.453821	0.0892946	-5.08229	3.72918e-07	2.24747e-06
RIMS3	650.888	0.753808	0.187439	4.02162	5.77987e-05	0.00022692
NFYC-AS1	97.7736	0.107654	0.124447	0.86506	0.387006	0.50479
NFYC	773.116	-0.286468	0.0489653	-5.85043	4.9031e-09	4.18939e-08
MIR30E	6.14613	-1.35403	0.309486	-4.37508	1.21387e-05	5.46505e-05
MIR30C1	3.99968	-0.353323	0.339567	-1.04051	0.298103	0.41177
KCNQ4	52.6495	0.408598	0.187315	2.18134	0.0291584	0.0579688
CITED4	23.2973	1.0859	0.222518	4.88006	1.06053e-06	5.86594e-06
CTPS1	431.721	1.10186	0.162881	6.76479	1.33501e-11	1.72531e-10
SLFNL1-AS1	48.2658	0.724819	0.214966	3.37178	0.000746829	0.00228802
SLFNL1	11.6371	0.200827	0.215109	0.933609	0.350506	0.467773
SCMH1	708.936	-0.0404957	0.0641101	-0.631659	0.52761	0.639616
FOXO6	4.65478	-0.0874379	0.311839	-0.280395	0.779175	0.846385
EDN2	36.5156	-4.07872	0.502474	-8.11726	4.76812e-16	1.18336e-14
HIVEP3	260.09	0.995551	0.14058	7.08174	1.42355e-12	2.14275e-11
GUCA2B	743.852	-2.94483	0.387761	-7.59445	3.09114e-14	5.92514e-13
GUCA2A	5223.54	-2.9438	0.349848	-8.41451	3.94545e-17	1.16428e-15
FOXJ3	1977.08	-0.478458	0.0453777	-10.5439	5.42101e-26	6.38147e-24
RIMKLA	892.152	-1.98418	0.180381	-10.9999	3.82362e-28	5.87373e-26
ZMYND12	29.6463	-0.416128	0.21006	-1.981	0.0475916	0.0888573
PPCS	1250.45	-0.2252	0.0789851	-2.85118	0.00435579	0.0109641
CCDC30	44.787	-0.537636	0.156687	-3.43127	0.000600757	0.0018804
PPIH	336.237	0.22044	0.0821724	2.68266	0.00730399	0.017228
YBX1	8434.55	0.0166715	0.0625312	0.266611	0.789769	0.854694
CLDN19	1.87561	-1.14618	0.559697	-2.04786	0.0405738	0.0773361
P3H1	258.888	1.10046	0.105452	10.4357	1.70421e-25	1.83648e-23
C1orf50	147.598	-0.308905	0.0676477	-4.56639	4.96206e-06	2.40551e-05
LOC100129924	2.14664	-0.0482928	0.457228	-0.105621	0.915883	0.94611
SVBP	125.591	-0.202995	0.0862842	-2.35264	0.0186408	0.039181
ERMAP	366.268	-0.47264	0.107426	-4.39969	1.08408e-05	4.91751e-05
ZNF691	110.497	0.137066	0.0732417	1.87142	0.0612869	0.110512
LOC339539	0.497097	0.542795	0.994039	0.54605	0.585032	0.688422
SLC2A1	1496.84	0.705026	0.197185	3.57545	0.000349624	0.00115493
SLC2A1-AS1	7.81875	0.133802	0.305959	0.43732	0.661879	0.753907
FAM183A	2.53064	-0.758208	0.456818	-1.65976	0.096963	0.163023
EBNA1BP2	769.47	0.436431	0.102983	4.2379	2.25622e-05	9.62192e-05
MIR6733	0.180749	0.257673	1.58425	0.162647	0.870796	NA
CFAP57	3.5928	0.917006	0.319655	2.86874	0.0041211	0.0104365
TMEM125	582.624	-0.342678	0.142303	-2.40809	0.0160361	0.0343426
C1orf210	624.19	-0.949183	0.184311	-5.14991	2.60618e-07	1.6124e-06
TIE1	135.783	0.64664	0.160231	4.03569	5.4443e-05	0.00021511
MPL	5.80786	-0.832422	0.298723	-2.7866	0.00532636	0.0130878
CDC20	486.187	0.766081	0.17187	4.45733	8.29858e-06	3.85227e-05
ELOVL1	1468.53	-0.217406	0.123013	-1.76734	0.0771713	0.134259
MIR6734	0.045186	-0.180296	3.58082	-0.0503505	0.959843	NA
MED8	739.83	0.176429	0.0671726	2.62651	0.00862657	0.0199564
SZT2	1548.69	0.214191	0.0983818	2.17714	0.0294703	0.0585024
MIR6735	0.0226051	3.66812e-05	3.58082	1.02438e-05	0.999992	NA
HYI	333.928	-0.379976	0.131602	-2.88731	0.00388548	0.00990927
PTPRF	8193.97	-0.894455	0.16618	-5.38244	7.34843e-08	5.04811e-07
KDM4A	1706.03	-0.356559	0.0729586	-4.88715	1.02308e-06	5.6791e-06
KDM4A-AS1	7.59255	0.372326	0.276174	1.34816	0.177608	0.270877
ST3GAL3	92.7162	0.537392	0.14595	3.68204	0.000231377	0.000796508
LOC101929592	0	NA	NA	NA	NA	NA
MIR6079	2.32731	0.156172	0.396954	0.393427	0.694004	0.779423
ARTN	37.6448	0.417877	0.266088	1.57045	0.116311	0.19005
IPO13	512.194	0.200339	0.0586736	3.41446	0.000639074	0.00198713
DPH2	488.368	0.374196	0.119751	3.12479	0.00177929	0.00495366
ATP6V0B	1633.38	0.149532	0.106031	1.41027	0.158461	0.246164
B4GALT2	531.526	0.350491	0.0867753	4.03906	5.36656e-05	0.000212426
CCDC24	146.537	-0.0249076	0.156898	-0.15875	0.873866	0.915366
SLC6A9	364.697	0.315035	0.198259	1.589	0.11206	0.184188
KLF17	2.30487	-0.999913	0.518863	-1.92712	0.0539645	0.0990905
DMAP1	342.179	-0.0931577	0.0938739	-0.99237	0.321017	0.436294
ERI3	508.055	-0.175975	0.0732219	-2.40331	0.0162474	0.0347539
ERI3-IT1	41.7813	-0.480353	0.192983	-2.48909	0.012807	0.0281538
RNF220	769.997	-0.0395755	0.0624797	-0.633414	0.526463	0.638405
MIR5584	0.022633	-0.180294	3.58082	-0.0503501	0.959843	NA
TMEM53	200.861	-0.400979	0.166349	-2.41046	0.0159322	0.0341532
C1orf228	22.8452	1.55978	0.299094	5.21503	1.83791e-07	1.16811e-06
RNU5F-1	26.7549	1.41411	0.386567	3.65813	0.000254059	0.000866873
RNU5D-1	29.3291	0.663032	0.210282	3.15306	0.0016157	0.00454489
KIF2C	340.452	0.66462	0.145979	4.55284	5.29268e-06	2.55094e-05
RPS8	13709.3	-0.143705	0.0744068	-1.93134	0.0534413	0.0982713
SNORD55	64.0363	0.117065	0.287636	0.406991	0.684014	0.771573
SNORD46	45.4859	-0.160045	0.303081	-0.528061	0.597457	0.699448
SNORD38A	4.81289	0.745204	0.405962	1.83565	0.0664094	0.11829
SNORD38B	8.24723	0.398274	0.270983	1.46974	0.141633	0.224481
BEST4	796.403	-2.98247	0.446319	-6.68236	2.35124e-11	2.92018e-10
PLK3	191.884	1.06281	0.200687	5.29588	1.18446e-07	7.80752e-07
TCTEX1D4	8.51845	-0.17432	0.292697	-0.595563	0.551467	0.659386
BTBD19	39.0684	0.869518	0.23096	3.7648	0.00016668	0.000592336
PTCH2	63.1129	0.672805	0.169041	3.98014	6.88757e-05	0.000265595
EIF2B3	357.631	0.375043	0.0991627	3.7821	0.000155514	0.000558055
HECTD3	1615.18	-0.408796	0.13477	-3.03329	0.00241906	0.00650813
UROD	503.337	0.0265358	0.0585791	0.45299	0.650556	0.744942
ZSWIM5	505.849	-0.858141	0.12647	-6.78532	1.15832e-11	1.5123e-10
LINC01144	16.3372	-0.440517	0.165002	-2.66977	0.00759026	0.017812
HPDL	125.724	-0.414191	0.199141	-2.07989	0.0375358	0.0722497
MUTYH	284.875	-0.198507	0.104392	-1.90156	0.0572286	0.104236
TOE1	313.725	-0.273876	0.0931564	-2.93996	0.00328255	0.00852621
TESK2	358.614	-0.996775	0.171312	-5.81846	5.93925e-09	4.97881e-08
CCDC163P	51.293	0.85994	0.157905	5.44593	5.15356e-08	3.63722e-07
MMACHC	327.669	-0.296736	0.0875657	-3.38872	0.000702191	0.00216351
PRDX1	3665.28	0.394648	0.0980553	4.02475	5.70357e-05	0.000224131
AKR1A1	1880.26	0.346863	0.0782514	4.43268	9.30693e-06	4.29113e-05
NASP	1474.56	0.411839	0.0780791	5.27464	1.33018e-07	8.68086e-07
CCDC17	105.549	-0.227403	0.170994	-1.32989	0.183556	0.278224
GPBP1L1	5215.58	-0.489196	0.0657847	-7.43631	1.03537e-13	1.83369e-12
RPS15AP10	110.047	-0.862665	0.176755	-4.88057	1.05779e-06	5.85229e-06
TMEM69	398.604	-0.264007	0.0531677	-4.96554	6.85091e-07	3.92776e-06
IPP	389.225	-0.440486	0.073868	-5.96315	2.47421e-09	2.22278e-08
MAST2	1868.86	-0.827857	0.156447	-5.29161	1.21243e-07	7.97242e-07
PIK3R3	551.649	1.09714	0.13699	8.00891	1.15728e-15	2.72464e-14
LOC101929626	1.49141	1.19286	0.613413	1.94463	0.05182	0.095688
TSPAN1	17378.7	-0.319744	0.186992	-1.70993	0.0872793	0.149044
POMGNT1	603.275	-0.00633762	0.0672323	-0.0942645	0.924899	0.952471
LURAP1	17.3765	-0.183214	0.193209	-0.948269	0.342992	0.459633
RAD54L	132.552	0.676744	0.139799	4.84085	1.29283e-06	7.02e-06
LRRC41	1178.65	0.15102	0.0653723	2.31015	0.0208801	0.0433036
UQCRH	2575.51	-0.273731	0.076613	-3.5729	0.000353044	0.00116498
NSUN4	462.051	0.0613577	0.0587578	1.04425	0.296371	0.409856
FAAH	708.008	-0.519571	0.140494	-3.69818	0.00021715	0.000752556
FAAHP1	2.73409	-0.129125	0.447974	-0.288242	0.773162	0.841288
LINC01398	0	NA	NA	NA	NA	NA
DMBX1	0.112996	0.438	2.9614	0.147903	0.882419	NA
MKNK1-AS1	0.0225969	0.206135	3.58082	0.0575664	0.954094	NA
KNCN	0	NA	NA	NA	NA	NA
MKNK1	633.831	-0.0758108	0.0772748	-0.981055	0.326566	0.44242
MOB3C	513.859	0.11019	0.0645865	1.70609	0.0879914	0.150153
ATPAF1	906.154	-0.790689	0.0798842	-9.89793	4.24967e-23	3.20724e-21
TEX38	0.180738	-1.0562	1.58426	-0.666686	0.504972	NA
EFCAB14-AS1	0.0451789	-0.360627	3.58082	-0.100711	0.91978	NA
EFCAB14	5461.34	-0.497858	0.0639994	-7.7791	7.30422e-15	1.5405e-13
CYP4B1	2.86953	-2.41876	0.643562	-3.7584	0.000171005	0.000606811
CYP4Z2P	0.0677587	-0.15453	3.58082	-0.043155	0.965578	NA
CYP4A11	0.203311	-0.283334	1.58181	-0.17912	0.857843	NA
CYP4X1	38.3681	1.81093	0.265509	6.8206	9.0664e-12	1.20589e-10
CYP4Z1	0.971537	0.929745	0.727619	1.27779	0.201323	0.300217
CYP4A22	0.0903881	-0.154531	3.58082	-0.0431554	0.965578	NA
LINC00853	3.63801	0.237169	0.402617	0.589068	0.555815	0.662799
PDZK1IP1	1032.96	2.44475	0.17682	13.8262	1.77076e-43	1.32257e-40
TAL1	48.2217	0.211866	0.184687	1.14716	0.251314	0.359661
STIL	660.979	0.545738	0.0795643	6.85908	6.93068e-12	9.44512e-11
CMPK1	8403.49	-0.0139441	0.0946782	-0.147279	0.882912	0.921797
LINC01389	35.2723	-2.06794	0.193342	-10.6957	1.06596e-26	1.34236e-24
FOXE3	1.49126	-0.499075	0.646107	-0.772434	0.439857	0.55725
FOXD2-AS1	178.921	-0.926206	0.132332	-6.9991	2.57604e-12	3.71732e-11
FOXD2	408.32	-0.984949	0.170113	-5.78996	7.04019e-09	5.84703e-08
TRABD2B	39.293	0.514018	0.205017	2.5072	0.0121692	0.0269515
SKINTL	2.30484	-0.485417	0.41103	-1.18098	0.237612	0.343731
SLC5A9	36.3568	-1.18879	0.347807	-3.41795	0.00063094	0.00196579
SPATA6	333.416	-0.133655	0.108451	-1.23241	0.217798	0.320134
AGBL4	16.4497	0.416069	0.257758	1.61419	0.106487	0.176466
BEND5	26.5286	0.353125	0.210729	1.67573	0.0937906	0.158427
LOC101929721	0	NA	NA	NA	NA	NA
AGBL4-IT1	4.45126	-0.242314	0.411484	-0.58888	0.555942	0.662907
ELAVL4	22.8005	-0.363721	0.197806	-1.83878	0.0659475	0.117567
DMRTA2	1.06209	0.0229462	0.777671	0.0295063	0.976461	0.985286
FAF1	1272.54	-0.199615	0.0604655	-3.3013	0.000962366	0.00287277
CDKN2C	213.792	0.588728	0.117814	4.9971	5.81992e-07	3.37936e-06
MIR4421	0.0451915	0.412231	3.58082	0.115122	0.908348	NA
MIR6500	0.112983	-0.515195	2.49601	-0.206408	0.836472	NA
C1orf185	0.0903555	0.206131	3.58082	0.0575653	0.954095	NA
RNF11	1913.11	-0.399787	0.0771915	-5.17916	2.22892e-07	1.39614e-06
TTC39A	2174.61	-0.0462418	0.159355	-0.290182	0.771677	0.840264
TTC39A-AS1	42.6164	-0.149697	0.192427	-0.777944	0.436602	0.554196
EPS15	3241.79	-0.0134022	0.0466275	-0.287432	0.773781	0.841836
OSBPL9	1559.75	-0.0414817	0.0519418	-0.798619	0.424511	0.542025
NRD1	2323.92	0.407585	0.0478608	8.51605	1.65091e-17	5.20505e-16
MIR761	0.338945	-0.82434	1.21118	-0.680611	0.496118	0.610113
RAB3B	705.893	-1.14552	0.202841	-5.64738	1.62909e-08	1.26792e-07
TXNDC12	1299.18	-0.0360277	0.0542817	-0.663718	0.506871	0.620402
KTI12	0	NA	NA	NA	NA	NA
TXNDC12-AS1	0	NA	NA	NA	NA	NA
BTF3L4	677.194	0.0311286	0.0758172	0.410574	0.681385	0.769459
ZFYVE9	1172.91	-0.613907	0.085773	-7.15735	8.22518e-13	1.28355e-11
CC2D1B	888.85	0.178148	0.0868947	2.05016	0.0403491	0.0769943
ORC1	236.249	0.584857	0.141654	4.12877	3.64711e-05	0.00014936
PRPF38A	998.286	-0.171849	0.049807	-3.4503	0.00055996	0.00176598
ZCCHC11	1244.64	0.210033	0.121112	1.7342	0.0828826	0.142649
GPX7	76.2172	1.56408	0.197855	7.90518	2.67548e-15	5.95355e-14
FAM159A	14.7781	1.90995	0.328044	5.82223	5.80669e-09	4.87997e-08
COA7	402.478	-0.346035	0.109377	-3.1637	0.00155775	0.00440195
ZYG11B	2110.37	-0.43327	0.0956888	-4.52791	5.95707e-06	2.8427e-05
ZYG11A	21.4	1.6736	0.363952	4.59841	4.25728e-06	2.09622e-05
ECHDC2	516.281	-0.458602	0.143377	-3.19857	0.00138109	0.0039512
SCP2	4848.72	-0.553748	0.104305	-5.30891	1.10284e-07	7.30279e-07
MIR1273F	2.53059	-0.724766	0.46108	-1.57189	0.115976	0.189589
MIR5095	0.0677679	-0.15453	3.58082	-0.043155	0.965578	NA
MIR1273G	1.85271	-1.4239	0.506875	-2.80917	0.00496695	0.0123041
PODN	152.5	0.418979	0.219971	1.9047	0.0568194	0.103595
SLC1A7	12.3824	-3.50769	0.501571	-6.99341	2.68276e-12	3.8636e-11
CPT2	1412.35	-0.763165	0.125673	-6.0726	1.25854e-09	1.1902e-08
C1orf123	374.717	-0.126818	0.0608663	-2.08354	0.0372017	0.0716894
MAGOH	280.491	0.199086	0.0748764	2.65886	0.00784058	0.018324
LOC100507564	7.2303	-0.286338	0.263019	-1.08866	0.276305	0.387589
LRP8	270.953	2.45419	0.214336	11.4502	2.34602e-30	4.57792e-28
LOC105378732	2.86978	1.0996	0.41987	2.6189	0.00882132	0.0203591
SLC25A3P1	0	NA	NA	NA	NA	NA
DMRTB1	0	NA	NA	NA	NA	NA
GLIS1	19.839	-0.0478035	0.256143	-0.186628	0.851952	0.899246
NDC1	1501.99	0.187148	0.101121	1.85073	0.0642082	0.114985
YIPF1	674.39	-0.024856	0.0726396	-0.342183	0.732213	0.809956
DIO1	1.73984	-1.46439	0.650961	-2.24958	0.0244758	0.0497275
HSPB11	224.45	0.00138925	0.061579	0.0225604	0.982001	0.988501
LRRC42	331.736	-0.0356483	0.0854829	-0.417023	0.676662	0.765472
LDLRAD1	3.1181	-1.16969	0.462852	-2.52713	0.0114998	0.025656
TMEM59	9514.04	-0.920941	0.110283	-8.35072	6.78494e-17	1.91606e-15
TCEANC2	323.995	-0.164814	0.0691992	-2.38174	0.0172312	0.0365731
MIR4781	0.271144	-0.231809	1.1797	-0.196498	0.844221	0.894347
CDCP2	1.51402	0.88087	0.545472	1.61488	0.106338	0.17628
CYB5RL	136.053	-0.064267	0.0902412	-0.712169	0.47636	0.592305
MRPL37	1069.49	0.0413403	0.077927	0.530501	0.595765	0.697949
SSBP3	847.4	-0.161541	0.096083	-1.68126	0.0927117	0.156873
SSBP3-AS1	1.60419	0.330312	0.550615	0.599897	0.548575	0.657264
ACOT11	1380.74	-0.97638	0.162243	-6.01802	1.76566e-09	1.63018e-08
FAM151A	45.1464	-4.41108	0.444974	-9.91313	3.6501e-23	2.77407e-21
MROH7	10.801	-1.50782	0.386318	-3.90306	9.49832e-05	0.000354713
MROH7-TTC4	3.84128	-2.24592	0.499302	-4.49813	6.85548e-06	3.23507e-05
TTC4	5.49111	-0.472817	0.28969	-1.63215	0.102649	0.171187
PARS2	207.278	-0.420352	0.0958078	-4.38745	1.14688e-05	5.18284e-05
TTC22	746.026	-0.330874	0.227024	-1.45744	0.144995	0.228912
C1orf177	26.484	0.40783	0.277126	1.47164	0.141118	0.223944
DHCR24	4282.2	-0.00642739	0.16111	-0.0398944	0.968177	0.979986
TMEM61	108.235	-0.223139	0.158434	-1.4084	0.159013	0.246879
BSND	0.587476	0.482199	0.952879	0.506045	0.612825	0.712917
PCSK9	261.711	2.17441	0.339676	6.40142	1.5394e-10	1.68828e-09
USP24	4172.24	-0.131134	0.0617079	-2.12507	0.0335804	0.0656159
LOC100507634	4.47404	0.649954	0.301554	2.15535	0.0311344	0.0613846
MIR4422	0.0903598	0.824431	3.06202	0.269244	0.787742	NA
PPAP2B	1108.45	-0.364669	0.133803	-2.7254	0.00642227	0.0154135
PRKAA2	484.851	0.387576	0.286871	1.35104	0.176681	0.269672
C1orf168	40.5608	-0.442301	0.219907	-2.01131	0.0442929	0.08349
C8A	0.135595	0.644103	2.44374	0.263572	0.79211	NA
C8B	0.045201	-0.180296	3.58082	-0.0503505	0.959843	NA
DAB1	9.28683	-0.204992	0.349958	-0.585761	0.558036	0.664526
DAB1-AS1	0	NA	NA	NA	NA	NA
OMA1	886.342	-0.0285152	0.0633342	-0.450233	0.652542	0.746649
TACSTD2	23.0943	1.911	0.252067	7.58134	3.42009e-14	6.5096e-13
MYSM1	1927.26	-0.260755	0.0774758	-3.36564	0.000763669	0.00233466
JUN	2300.49	-0.446167	0.235879	-1.8915	0.0585571	0.106298
LINC01135	7.14019	-0.807321	0.262291	-3.07796	0.00208424	0.00570142
LINC01358	5.58123	1.06142	0.339745	3.12416	0.00178312	0.00496241
HSD52	0.745693	-0.435605	0.718353	-0.606394	0.544253	0.653792
FGGY	307.783	-0.344886	0.103062	-3.34641	0.000818662	0.00248211
MIR4711	0.0225955	-0.180294	3.58082	-0.0503501	0.959843	NA
LOC101926944	4.72226	-1.14179	0.334275	-3.41572	0.000636132	0.00197912
HOOK1	2801.41	-0.497106	0.0929861	-5.34602	8.99078e-08	6.07425e-07
CYP2J2	944.073	-0.680067	0.120634	-5.63744	1.72597e-08	1.33516e-07
C1orf87	0.0225989	0.206135	3.58082	0.0575664	0.954094	NA
LOC101926964	8.22489	0.19267	0.25524	0.75486	0.450333	0.567369
NFIA-AS2	0.768289	0.492367	0.698105	0.70529	0.48063	0.596347
NFIA	2458.5	-0.283044	0.0939005	-3.0143	0.00257573	0.00687751
NFIA-AS1	0.045152	3.54479e-05	3.58082	9.8994e-06	0.999992	NA
MGC34796	0.0678076	0.41223	3.58082	0.115122	0.908349	NA
TM2D1	502.64	-0.309821	0.0570245	-5.43312	5.53781e-08	3.88814e-07
INADL	5211.3	-0.8109	0.0887669	-9.13516	6.53073e-20	2.97801e-18
MIR3116-1	1.08452	-2.06402	0.69308	-2.97804	0.002901	0.00763589
MIR3116-2	0	NA	NA	NA	NA	NA
L1TD1	337.86	1.44392	0.490124	2.94603	0.00321879	0.0083837
KANK4	99.8087	-0.798523	0.232554	-3.43371	0.000595385	0.00186575
USP1	1754.57	0.0752568	0.0620108	1.21361	0.224898	0.328541
DOCK7	2433.38	-0.408421	0.0703346	-5.80683	6.36669e-09	5.31163e-08
ANGPTL3	0.203361	-0.901631	2.03943	-0.442099	0.658418	NA
ATG4C	394.017	-0.0680192	0.0870562	-0.781325	0.434611	0.552187
LINC00466	0.429312	-1.63166	0.937111	-1.74116	0.0816553	0.140884
FOXD3-AS1	2.64351	-0.637212	0.534005	-1.19327	0.232764	0.337709
FOXD3	12.36	-0.187196	0.36182	-0.517372	0.604896	0.706006
MIR6068	0	NA	NA	NA	NA	NA
ALG6	502.413	-0.0484098	0.0556741	-0.86952	0.384563	0.50242
ITGB3BP	233.489	0.126343	0.1144	1.1044	0.269421	0.379975
EFCAB7	166.492	0.15655	0.109003	1.4362	0.150946	0.236594
DLEU2L	33.1949	-0.404195	0.16612	-2.43315	0.0149682	0.0323402
PGM1	1917.45	-0.567669	0.0965298	-5.88076	4.08376e-09	3.54242e-08
ROR1	295.898	-0.310673	0.131224	-2.36749	0.017909	0.0378437
ROR1-AS1	0.158191	0.0773372	1.80715	0.0427951	0.965865	NA
UBE2U	0.226012	0.463772	1.59398	0.290952	0.771088	NA
CACHD1	231.316	-0.270843	0.179947	-1.50513	0.13229	0.212111
MIR4794	0.858626	-1.02989	0.732445	-1.40609	0.159697	0.247746
RAVER2	2560.85	-1.18611	0.134326	-8.8301	1.04581e-18	4.03066e-17
JAK1	6560.36	0.330895	0.0443553	7.4601	8.64564e-14	1.55535e-12
LINC01359	30.0985	-0.792447	0.218746	-3.62269	0.00029156	0.000980924
MIR3671	11.818	-0.796691	0.224766	-3.54454	0.000393303	0.0012851
MIR101-1	3.23131	-0.787619	0.386758	-2.03646	0.0417039	0.079175
AK4	735.291	-0.620402	0.179455	-3.45715	0.000545919	0.00172799
DNAJC6	111.263	0.410997	0.170743	2.40711	0.0160792	0.0344281
LEPROT	2097.15	-0.286683	0.0545722	-5.25328	1.49417e-07	9.6579e-07
LEPR	275.99	-0.262384	0.170435	-1.53949	0.123685	0.200135
PDE4B	676.28	1.7512	0.223013	7.85244	4.08023e-15	8.88218e-14
LOC101927139	0.0451951	0.206133	3.58082	0.057566	0.954094	NA
SGIP1	148.365	1.65025	0.240686	6.85643	7.06033e-12	9.57501e-11
MIR3117	2.37226	1.56622	0.612148	2.55856	0.0105107	0.0237247
TCTEX1D1	9.87459	-0.0381678	0.283111	-0.134816	0.892758	0.929134
INSL5	1048.99	-0.469553	0.554864	-0.846248	0.397415	0.514863
WDR78	375.381	-1.80815	0.210848	-8.5756	9.85686e-18	3.25033e-16
MIER1	4060.71	-0.570564	0.100103	-5.69977	1.1997e-08	9.54997e-08
SLC35D1	4997.01	-0.624516	0.139934	-4.46292	8.08494e-06	3.76278e-05
C1orf141	1.06214	-0.65541	0.733337	-0.893737	0.371463	0.488601
IL23R	107.36	-0.457868	0.158111	-2.89587	0.00378107	0.00966689
IL12RB2	49.4867	1.22563	0.21051	5.82219	5.80821e-09	4.87997e-08
SERBP1	7419.99	-0.0680867	0.0738224	-0.922305	0.35637	0.473789
GADD45A	396.938	-0.108387	0.136657	-0.793132	0.427701	0.545166
GNG12	7074.88	-0.599858	0.114267	-5.24961	1.52418e-07	9.82845e-07
GNG12-AS1	19.4554	-1.80406	0.248534	-7.25881	3.90522e-13	6.39842e-12
DIRAS3	15.5689	-0.58412	0.213913	-2.73064	0.00632106	0.0152009
WLS	1688.39	-0.496465	0.091334	-5.43571	5.45795e-08	3.83579e-07
MIR1262	9.24157	-1.21117	0.304511	-3.97744	6.96626e-05	0.0002682
RPE65	5.73943	0.85884	0.455766	1.88439	0.0595128	0.107726
DEPDC1	494.733	0.244669	0.140508	1.74131	0.0816289	0.140861
DEPDC1-AS1	1.62716	0.636251	0.494952	1.28548	0.198625	0.297094
LRRC7	55.4099	-2.11391	0.30921	-6.83649	8.1158e-12	1.08847e-10
PIN1P1	0.451846	-2.23631	1.00514	-2.22487	0.0260898	0.0526463
LRRC40	621.591	-0.0820319	0.0646705	-1.26846	0.204634	0.304144
SRSF11	2615.79	0.223165	0.0785751	2.84015	0.00450925	0.0113071
ANKRD13C	1321.34	-0.313232	0.0520658	-6.01608	1.7869e-09	1.64909e-08
HHLA3	30.4828	-0.104042	0.122512	-0.849236	0.39575	0.513044
CTH	219.838	-0.855347	0.113848	-7.51307	5.77579e-14	1.06562e-12
LOC101927244	0.112985	-0.334862	2.96145	-0.113074	0.909972	NA
PTGER3	119.677	-0.219006	0.283229	-0.773246	0.439377	0.556902
ZRANB2-AS1	1.06194	0.415156	0.678412	0.611953	0.540569	0.650955
ZRANB2	2677.73	-0.16732	0.101868	-1.64252	0.100482	0.168069
MIR186	73.2138	-0.450535	0.159437	-2.82579	0.00471637	0.0117609
ZRANB2-AS2	18.3937	-1.79831	0.274012	-6.56289	5.27736e-11	6.20899e-10
NEGR1	459.204	-0.615762	0.22569	-2.72836	0.00636502	0.0152913
NEGR1-IT1	2.89225	-1.3098	0.587721	-2.2286	0.0258404	0.0521867
LINC01360	0	NA	NA	NA	NA	NA
LRRIQ3	11.1409	-0.19326	0.271581	-0.711612	0.476705	0.592632
FPGT-TNNI3K	0.451909	-1.73117	0.881312	-1.96431	0.0494944	0.0919345
FPGT	786.216	-0.615804	0.0966175	-6.37363	1.84605e-10	2.00027e-09
TNNI3K	1.37842	-1.20922	0.605599	-1.99673	0.0458541	0.0860062
ERICH3	11.1852	0.0161779	0.28973	0.0558378	0.955471	0.972396
ERICH3-AS1	1.33302	-0.470249	0.635263	-0.740243	0.459153	0.576503
CRYZ	429.026	0.241084	0.122989	1.96021	0.0499711	0.0927484
TYW3	622.199	0.0833418	0.0829938	1.00419	0.315286	0.430098
LHX8	0.0451792	0.412231	3.58082	0.115122	0.908348	NA
SLC44A5	197.012	-1.34166	0.755271	-1.7764	0.0756673	0.131965
ACADM	1578.91	-0.597418	0.102245	-5.84299	5.12706e-09	4.36354e-08
DLSTP1	7.4117	0.398142	0.517741	0.768998	0.441894	0.559243
RABGGTB	1197.74	0.120354	0.0832955	1.4449	0.148485	0.233344
SNORD45C	35.2723	0.0985316	0.188428	0.522914	0.601034	0.702686
SNORD45A	56.1973	-0.0217125	0.165349	-0.131313	0.895528	0.931301
SNORD45B	36.1992	0.0150565	0.160975	0.0935335	0.92548	0.952796
MSH4	22.5515	-0.303534	0.170324	-1.7821	0.0747333	0.130584
ASB17	0.0451898	0.412231	3.58082	0.115122	0.908348	NA
LOC101927342	0	NA	NA	NA	NA	NA
ST6GALNAC3	145	-0.417595	0.172667	-2.41849	0.015585	0.033476
ST6GALNAC5	40.5141	0.453957	0.280511	1.61832	0.105593	0.175274
MIR7156	0.248503	-0.82415	1.58382	-0.520354	0.602817	NA
PIGK	943.464	0.00417954	0.0640293	0.0652754	0.947955	0.96773
AK5	22.7318	-0.580667	0.271784	-2.1365	0.0326383	0.064006
ZZZ3	1842.87	-0.29152	0.0701946	-4.15302	3.28109e-05	0.000135627
USP33	2693.79	-0.21226	0.0483893	-4.3865	1.15188e-05	5.20326e-05
FAM73A	862.223	-0.564887	0.0701856	-8.04848	8.38312e-16	2.00861e-14
NEXN-AS1	1.71738	0.249148	0.497382	0.500919	0.616428	0.716031
NEXN	220.952	0.0266731	0.273113	0.0976631	0.9222	0.950595
FUBP1	2831.97	0.0911832	0.0741807	1.2292	0.218995	0.321589
DNAJB4	436.824	-0.0963852	0.116807	-0.825163	0.409279	0.527079
GIPC2	1487.46	-1.06446	0.110374	-9.64415	5.20423e-22	3.3154e-20
MGC27382	4.69987	-0.361839	0.333824	-1.08392	0.278401	0.390049
PTGFR	229.873	0.684774	0.252944	2.70721	0.00678508	0.0161642
IFI44L	212.477	0.922788	0.244514	3.77397	0.00016067	0.000574088
IFI44	228.52	1.05036	0.177996	5.90104	3.61215e-09	3.15353e-08
ADGRL4	240.835	0.875863	0.17176	5.09934	3.4084e-07	2.06564e-06
LOC101927412	10.2138	0.879332	0.413038	2.12894	0.0332596	0.0650534
LOC101927434	0	NA	NA	NA	NA	NA
ADGRL2	1077.78	0.526526	0.195897	2.68776	0.00719328	0.017015
LINC01361	0.768266	-0.347807	0.799592	-0.434981	0.663576	0.755126
LOC101927587	25.1948	-0.707785	0.287937	-2.45812	0.0139665	0.0304065
LOC101927560	26.6185	-0.873274	0.216976	-4.02475	5.70365e-05	0.000224131
TTLL7	245.786	-0.46313	0.165573	-2.79714	0.00515575	0.012709
PRKACB	6306.24	-0.629367	0.101837	-6.18015	6.40416e-10	6.33108e-09
SAMD13	357.326	-0.961357	0.140481	-6.84334	7.73656e-12	1.04019e-10
UOX	5.35552	-1.19972	0.376974	-3.18252	0.00146001	0.00415632
DNASE2B	9.82964	-0.94139	0.337085	-2.79274	0.00522635	0.0128537
RPF1	683.834	-0.00298959	0.0679557	-0.0439933	0.96491	0.978141
GNG5	1360.25	0.045011	0.099808	0.450976	0.652007	0.746194
SPATA1	12.8344	-0.78352	0.213205	-3.67496	0.000237891	0.000816596
CTBS	784.425	-0.169746	0.0824677	-2.05834	0.039558	0.0756779
LINC01461	0.790801	0.318205	0.734221	0.433392	0.66473	0.756161
LINC01555	2.32746	0.897144	0.522159	1.71814	0.0857705	0.146954
SSX2IP	678.845	0.249366	0.0989607	2.51985	0.0117405	0.0261222
LPAR3	44.2204	0.187116	0.219271	0.853354	0.393463	0.511027
MCOLN2	989.657	-1.33957	0.290431	-4.61234	3.98162e-06	1.97395e-05
MCOLN3	47.0221	-1.13355	0.193855	-5.84742	4.99262e-09	4.25658e-08
WDR63	7.00516	0.407479	0.321083	1.26908	0.204413	0.303862
MIR4423	0.0904048	0.231902	3.06175	0.0757416	0.939625	NA
SYDE2	423.822	-0.66983	0.0904521	-7.40535	1.30805e-13	2.29784e-12
C1orf52	334.426	-0.0382753	0.0631548	-0.606056	0.544478	0.653879
BCL10	2712.77	0.124119	0.133115	0.932416	0.351122	0.46836
LOC646626	15.8179	0.860944	0.260221	3.30851	0.00093795	0.00280569
DDAH1	4395.58	-0.534319	0.103421	-5.16644	2.386e-07	1.48679e-06
CYR61	271.836	1.28182	0.546955	2.34356	0.0191008	0.0400235
ZNHIT6	674.025	-0.0823596	0.107655	-0.765036	0.44425	0.561484
COL24A1	84.7388	0.474667	0.244589	1.94067	0.052298	0.0963735
ODF2L	1034.88	0.0356279	0.095253	0.374034	0.708379	0.791024
MIR7856	2.44034	-0.420234	0.381439	-1.10171	0.270589	0.3813
CLCA2	41.9181	-0.362592	0.292338	-1.24032	0.214859	0.316555
CLCA1	57127.7	-0.0868369	0.309616	-0.280466	0.77912	0.846385
CLCA4	23372.2	-0.464362	0.36199	-1.2828	0.199561	0.298123
CLCA3P	9.78462	2.55237	0.463379	5.50818	3.62572e-08	2.63269e-07
SH3GLB1	4371.22	-0.253041	0.0651523	-3.88383	0.000102822	0.000381488
2020-09-15	2664.52	0.0157843	0.070367	0.224315	0.822512	0.879349
HS2ST1	1097.5	-0.1985	0.0711273	-2.79077	0.00525833	0.0129269
LINC01140	81.3932	-0.507312	0.217512	-2.33234	0.0196829	0.0410922
LOC101927844	1.53643	-0.59159	0.518779	-1.14035	0.25414	0.362842
LMO4	763.991	0.232445	0.0915366	2.53937	0.0111052	0.0248773
LINC01364	0.248576	-0.0772355	1.4199	-0.0543951	0.95662	0.973027
PKN2-AS1	3.59289	-0.087334	0.329418	-0.265116	0.79092	0.855454
PKN2	3751.07	-0.180594	0.0553186	-3.26462	0.00109609	0.0032231
GTF2B	788.842	0.0715457	0.0596705	1.19901	0.230523	0.335094
CCBL2	662.485	0.0623441	0.0859912	0.725005	0.468449	0.585426
RBMXL1	720.01	0.189276	0.0756369	2.50243	0.0123344	0.0272475
GBP3	3245.62	0.679705	0.320056	2.12371	0.0336947	0.0658153
GBP1	1797.99	2.47911	0.20706	11.9729	4.9255e-33	1.28538e-30
GBP2	2288.82	1.17066	0.125319	9.34143	9.50448e-21	5.05816e-19
GBP7	2.44059	2.3426	0.546074	4.2899	1.78753e-05	7.77467e-05
GBP4	1328.48	1.97063	0.197048	10.0007	1.51255e-23	1.20448e-21
GBP5	752.082	2.49816	0.248404	10.0568	8.57014e-24	7.13958e-22
LOC729930	0.0904053	0.618333	3.06175	0.201954	0.839953	NA
GBP6	2.93779	1.70736	0.408003	4.18467	2.85579e-05	0.000119322
GBP1P1	28.4498	1.94401	0.247554	7.85289	4.06547e-15	8.85897e-14
LRRC8B	1177.02	0.349382	0.0986909	3.54017	0.000399876	0.0013054
FLJ27354	11.1853	0.591562	0.246901	2.39594	0.0165776	0.0353555
LRRC8C	562.251	0.816852	0.167181	4.88604	1.02886e-06	5.70973e-06
LRRC8D	1214.39	-0.501219	0.0905888	-5.53291	3.14969e-08	2.31105e-07
GEMIN8P4	27.9073	-0.480087	0.197449	-2.43145	0.0150384	0.0324557
ZNF326	1078.62	-0.580005	0.0939637	-6.17265	6.71545e-10	6.60566e-09
BARHL2	0	NA	NA	NA	NA	NA
ZNF644	3441.69	-0.358179	0.0596841	-6.00124	1.9581e-09	1.79598e-08
HFM1	25.669	-0.0117754	0.267332	-0.0440477	0.964866	0.978141
CDC7	238.083	0.771143	0.161344	4.77948	1.75745e-06	9.27768e-06
TGFBR3	831.348	-0.610978	0.189831	-3.21853	0.0012885	0.00371574
BRDT	0.316404	1.9148	1.76691	1.0837	0.278497	0.390159
EPHX4	7.04953	1.13425	0.300637	3.77282	0.000161413	0.000576551
SETSIP	2.84723	0.192746	0.428453	0.449865	0.652808	0.746795
BTBD8	82.3429	-1.02563	0.143166	-7.16392	7.84027e-13	1.23058e-11
KIAA1107	251.819	-0.83847	0.143564	-5.8404	5.20743e-09	4.41287e-08
C1orf146	0.067784	0.231899	3.58082	0.0647614	0.948364	NA
GLMN	242.279	0.157406	0.0883304	1.78201	0.0747469	0.130598
RPAP2	619.757	-0.119095	0.0740716	-1.60784	0.10787	0.178294
GFI1	321.955	0.189032	0.0869919	2.17299	0.0297814	0.0590556
EVI5	1830.58	-0.293318	0.0737549	-3.97692	6.98125e-05	0.000268634
RPL5	11413.7	-0.1894	0.0758568	-2.49681	0.0125315	0.0276014
FAM69A	496.153	0.194695	0.12024	1.61922	0.105399	0.174979
SNORD21	33.6922	-0.218742	0.355736	-0.6149	0.538621	0.649476
SNORA66	38.5283	-0.236212	0.321877	-0.733857	0.463036	0.580235
MTF2	990.276	-0.0835589	0.0681482	-1.22614	0.220148	0.322778
TMED5	2958.33	0.0911895	0.08558	1.06555	0.286628	0.398791
CCDC18	457.749	0.393942	0.114303	3.44646	0.000567978	0.0017871
LOC100131564	391.933	-0.146159	0.162522	-0.899316	0.368484	0.485752
DR1	1712.11	-0.170714	0.0771208	-2.2136	0.0268566	0.0539473
FNBP1L	2955.1	-0.269519	0.0775109	-3.47718	0.000506717	0.00161952
BCAR3	891.164	-0.475142	0.123771	-3.83889	0.000123591	0.000452268
LOC100129046	177.316	-0.541452	0.133525	-4.05507	5.01196e-05	0.00019952
MIR760	0.361488	0.360671	0.99747	0.361586	0.717661	0.797943
DNTTIP2	1139.8	0.123231	0.0784436	1.57095	0.116193	0.1899
GCLM	589.375	0.347816	0.112175	3.10064	0.00193101	0.00532539
ABCA4	5.76181	0.623356	0.348641	1.78796	0.073782	0.129214
ARHGAP29	417.292	0.360907	0.180141	2.00347	0.0451269	0.0848038
ABCD3	4153.44	-0.71949	0.105907	-6.7936	1.09367e-11	1.43395e-10
F3	1826.33	0.801121	0.155965	5.13653	2.79856e-07	1.72305e-06
LINC01057	178.219	-0.605096	0.118754	-5.09539	3.48017e-07	2.1056e-06
MIR378G	9.01618	-0.952618	0.269869	-3.52992	0.000415682	0.00135251
SLC44A3	1086.31	-0.775316	0.0925915	-8.37351	5.59281e-17	1.59816e-15
CNN3	2375.95	0.025656	0.082771	0.309964	0.756589	0.828541
LOC729970	54.8201	-0.251216	0.134391	-1.86929	0.0615831	0.110982
ALG14	312.964	-0.273269	0.0985341	-2.77334	0.00554834	0.0135594
TMEM56	1885.63	-1.36258	0.197862	-6.88652	5.71748e-12	7.90304e-11
TMEM56-RWDD3	27.3652	-0.667152	0.161316	-4.13568	3.53911e-05	0.000145294
LOC101928118	7.99886	-0.841466	0.325521	-2.58498	0.00973849	0.0222154
RWDD3	158.356	-0.189032	0.110778	-1.7064	0.0879337	0.150078
FLJ31662	0.361538	-0.0257101	1.05751	-0.0243118	0.980604	0.98756
LOC100996635	0.384115	0.553287	1.06392	0.520047	0.60303	0.704321
LOC102723661	0	NA	NA	NA	NA	NA
LOC101928241	0.0225984	-0.180294	3.58082	-0.0503501	0.959843	NA
PTBP2	612.526	-0.0325812	0.131149	-0.248429	0.803803	0.865026
DPYD	1243.81	0.339622	0.149458	2.27237	0.0230644	0.0471876
DPYD-AS1	0.112969	-0.721294	2.96152	-0.243555	0.807575	NA
DPYD-AS2	0	NA	NA	NA	NA	NA
MIR137HG	1.06202	-1.56213	0.689759	-2.26476	0.0235277	0.0479949
MIR2682	0.045193	-0.360627	3.58082	-0.100711	0.91978	NA
MIR137	0	NA	NA	NA	NA	NA
LOC729987	0.225959	-0.850104	2.0291	-0.418955	0.675249	NA
SNX7	995.163	-0.492292	0.0877815	-5.60815	2.04504e-08	1.55369e-07
LPPR5	0.248512	-0.669769	1.58386	-0.422872	0.672388	0.762438
LOC100129620	0.0226051	3.66812e-05	3.58082	1.02438e-05	0.999992	NA
LPPR4	59.2456	-0.0439684	0.2592	-0.169631	0.8653	0.908943
LOC101928270	0.429331	-1.07782	0.9856	-1.09357	0.274143	0.385281
MIR548N	5.12932	-0.100533	0.317967	-0.316174	0.75187	0.824959
PALMD	86.4741	0.67117	0.221849	3.02535	0.00248344	0.00666795
FRRS1	590.935	-1.04099	0.139723	-7.45039	9.30644e-14	1.66318e-12
AGL	2294.58	-0.578274	0.064606	-8.95077	3.52999e-19	1.49044e-17
SLC35A3	6812.67	-0.54808	0.111599	-4.91116	9.05405e-07	5.08588e-06
HIAT1	1196.59	0.254372	0.0608227	4.18219	2.88712e-05	0.000120561
SASS6	349.531	0.33703	0.104612	3.22173	0.00127419	0.00367987
TRMT13	563.42	0.0470035	0.0943293	0.498292	0.618278	0.717525
LRRC39	16.111	-0.33293	0.237457	-1.40206	0.160897	0.249287
DBT	1048.15	-0.406254	0.0579494	-7.0105	2.37473e-12	3.44288e-11
RTCA-AS1	21.3991	-0.349163	0.182606	-1.91212	0.0558611	0.102011
RTCA	975.044	-0.0602842	0.0714248	-0.844024	0.398656	0.516009
MIR553	13.9869	0.0325965	0.199412	0.163463	0.870154	0.912846
CDC14A	708.372	-1.28449	0.143496	-8.95144	3.50873e-19	1.48436e-17
GPR88	7.11763	-0.0296271	0.339531	-0.0872591	0.930466	0.956106
LINC01349	0.0677798	-0.360628	3.58082	-0.100711	0.91978	NA
VCAM1	1245.86	0.913338	0.238279	3.83306	0.000126557	0.000462499
EXTL2	263.156	-0.0805943	0.078409	-1.02787	0.304011	0.418034
SLC30A7	2880.49	0.341125	0.0779552	4.37591	1.20928e-05	5.44666e-05
DPH5	278.524	0.0330271	0.0692594	0.476861	0.633461	0.730527
LOC102606465	73.822	0.18763	0.113819	1.64849	0.099252	0.166367
LOC101928370	7.29863	1.1389	0.276477	4.11933	3.79969e-05	0.000155081
S1PR1	263.817	1.30367	0.204376	6.37878	1.78507e-10	1.94099e-09
LINC01307	0.0677991	0.41223	3.58082	0.115122	0.908349	NA
OLFM3	3.43464	0.219101	0.42519	0.5153	0.606343	0.707199
DNAJA1P5	0.203323	0.412226	3.33647	0.123552	0.90167	NA
COL11A1	36.1996	0.549215	0.336449	1.63239	0.102598	0.171155
LOC101928436	0.903748	-1.52797	0.747463	-2.0442	0.0409334	0.0779375
RNPC3	645.159	-0.46424	0.107367	-4.32387	1.53314e-05	6.75367e-05
AMY2B	193.155	-0.488946	0.173264	-2.82198	0.00477287	0.0118883
ACTG1P4	23.7273	-0.528696	0.1821	-2.90333	0.00369214	0.00945892
AMY2A	0.226032	0.850205	1.7939	0.473943	0.63554	NA
AMY1A	0	NA	NA	NA	NA	NA
AMY1C	0	NA	NA	NA	NA	NA
AMY1B	0	NA	NA	NA	NA	NA
LOC100129138	2.4635	-0.019788	0.892065	-0.0221822	0.982303	0.988647
LOC101928476	0.0451987	0.0258022	3.58082	0.00720566	0.994251	NA
PRMT6	362.896	-0.0398781	0.10944	-0.364384	0.715571	0.79655
NTNG1	14.5745	0.287829	0.464789	0.619268	0.53574	0.647152
VAV3	2805.5	-0.962096	0.165062	-5.82871	5.58588e-09	4.70413e-08
MIR7852	0	NA	NA	NA	NA	NA
VAV3-AS1	3.54771	2.46363	0.559078	4.40658	1.05014e-05	4.77851e-05
SLC25A24	3922.75	-0.381198	0.106521	-3.57863	0.000345406	0.00114256
NBPF4	10.9132	-0.402342	0.384	-1.04777	0.294747	0.408015
NBPF6	3.09539	-0.371054	0.57566	-0.644571	0.519205	0.631868
FAM102B	2645.03	-0.130709	0.067605	-1.93342	0.0531844	0.097882
HENMT1	226.709	0.145764	0.135702	1.07415	0.282755	0.39439
PRPF38B	1290.97	0.25447	0.0863853	2.94575	0.0032217	0.00838928
FNDC7	0.745799	1.9816	0.766112	2.58657	0.00969376	0.0221274
STXBP3	1622.91	-0.350229	0.0724878	-4.83156	1.35465e-06	7.33541e-06
AKNAD1	1.21999	-0.861643	0.679733	-1.26762	0.204934	0.304449
SPATA42	0.406689	-0.644008	1.03024	-0.625108	0.5319	0.643665
GPSM2	865.838	-0.269255	0.091525	-2.94187	0.00326236	0.00848087
CLCC1	1181.94	0.110861	0.0610696	1.81532	0.0694749	0.122943
WDR47	356.368	-0.0553016	0.0614462	-0.900001	0.36812	0.485418
TAF13	342.043	0.203397	0.120818	1.68351	0.092277	0.156235
TMEM167B	1201.93	-0.219008	0.0532797	-4.11054	3.94738e-05	0.000160353
SCARNA2	4955.56	-0.484274	0.115839	-4.18059	2.90757e-05	0.000121322
C1orf194	0.632714	-0.129125	0.920583	-0.140265	0.888451	0.925897
KIAA1324	4653.14	-0.195979	0.15212	-1.28832	0.197634	0.295918
SARS	2656.46	-0.0183419	0.048868	-0.375337	0.70741	0.790146
CELSR2	151.421	0.178709	0.123674	1.445	0.148457	0.233317
PSRC1	106.749	0.490197	0.144473	3.39301	0.000691303	0.00213269
MYBPHL	0.881151	0.000212284	0.690338	0.000307507	0.999755	0.999999
SORT1	4227.41	-0.412024	0.115124	-3.57896	0.000344968	0.00114129
PSMA5	1781.6	0.437973	0.0968656	4.52145	6.14187e-06	2.92444e-05
SYPL2	10.3039	0.272304	0.290945	0.935931	0.349309	0.466578
ATXN7L2	62.9305	0.542986	0.151419	3.58597	0.000335829	0.00111343
CYB561D1	435.364	-0.176548	0.0961439	-1.83629	0.0663149	0.118152
AMIGO1	83.8986	0.380794	0.223495	1.70382	0.0884154	0.15075
GPR61	0.0225926	0.206135	3.58082	0.0575664	0.954094	NA
GNAI3	2762.28	-0.0191755	0.0732518	-0.261775	0.793495	0.857084
MIR197	10.3263	0.0864313	0.225234	0.38374	0.701171	0.784958
GNAT2	2.66634	0.0405674	0.41106	0.0986899	0.921385	0.950148
AMPD2	518.342	0.734161	0.0786716	9.33197	1.03923e-20	5.43711e-19
GSTM4	541.399	-0.667922	0.124901	-5.34763	8.91132e-08	6.0262e-07
GSTM2	115.423	0.189511	0.19741	0.959986	0.337062	0.453186
GSTM1	109.472	-0.0197755	0.899192	-0.0219925	0.982454	0.988662
GSTM5	45.7119	-0.78163	0.272734	-2.86591	0.00415814	0.0105216
GSTM3	302.42	-0.534999	0.235258	-2.27409	0.0229603	0.0470056
EPS8L3	3004.16	-0.143249	0.15054	-0.951566	0.341317	0.457994
CSF1	664.611	0.364643	0.153463	2.3761	0.0174968	0.0370714
AHCYL1	2762.71	0.0888385	0.04755	1.86832	0.061718	0.111179
STRIP1	822.849	-0.11101	0.0553908	-2.00412	0.0450576	0.0846957
ALX3	0.0226031	0.206135	3.58082	0.0575664	0.954094	NA
LINC01397	0.112977	0.0515715	2.49603	0.0206614	0.983516	NA
UBL4B	0.112951	0.438004	2.49612	0.175474	0.860707	NA
SLC6A17	2.64404	0.961451	0.473461	2.03069	0.0422869	0.080154
KCNC4-AS1	6.10083	-0.0246136	0.274739	-0.0895892	0.928614	0.954753
KCNC4	187.619	-0.0775312	0.128342	-0.604097	0.545779	0.654971
LOC440600	11.2753	0.210039	0.20918	1.0041	0.315328	0.430101
RBM15	1333.39	-0.170231	0.0650173	-2.61824	0.00883853	0.0203944
SLC16A4	54.7074	0.648129	0.213001	3.04285	0.00234353	0.00633164
LAMTOR5	758.788	0.0606754	0.0740385	0.819511	0.412495	0.530151
LAMTOR5-AS1	8.17942	-0.24716	0.229157	-1.07857	0.280781	0.39242
PROK1	0.180748	-0.309097	1.79542	-0.172159	0.863312	NA
CYMP	0.519636	1.26241	1.27422	0.990728	0.321818	0.437219
LOC440602	0	NA	NA	NA	NA	NA
KCNA10	0.0226057	-0.180294	3.58082	-0.0503501	0.959843	NA
KCNA2	33.4432	1.70371	0.215447	7.90778	2.62025e-15	5.84497e-14
KCNA3	1150.06	1.05553	0.236701	4.45936	8.22041e-06	3.82008e-05
CD53	1123.89	1.18968	0.191698	6.20603	5.43399e-10	5.42898e-09
LRIF1	540.239	0.127083	0.0695473	1.82729	0.0676559	0.120117
DRAM2	1125.85	0.0209232	0.0661758	0.316176	0.751869	0.824959
CEPT1	960.31	0.122279	0.0538115	2.27237	0.0230643	0.0471876
DENND2D	1556.97	0.568759	0.0763776	7.44668	9.57184e-14	1.70639e-12
CHI3L2	106.327	4.14721	0.395853	10.4767	1.1058e-25	1.22202e-23
CHIAP2	0.13557	1.23663	2.88783	0.428221	0.668491	NA
CHIA	0.225986	1.27467	1.77545	0.71794	0.472794	NA
PIFO	5.78474	0.29342	0.346905	0.845821	0.397652	0.515048
PGCP1	0.0903684	0.412235	3.06197	0.13463	0.892904	NA
OVGP1	52.3329	-0.19972	0.132556	-1.50668	0.131891	0.211534
WDR77	750.32	0.361377	0.108783	3.322	0.000893749	0.00268743
ATP5F1	5012.12	-0.39723	0.083852	-4.73728	2.1661e-06	1.12378e-05
C1orf162	115.22	0.864948	0.17479	4.94849	7.47914e-07	4.25751e-06
TMIGD3	31.6082	-1.3098	0.386266	-3.39094	0.000696541	0.00214763
ADORA3	91.1993	-1.42278	0.277818	-5.12126	3.03497e-07	1.85437e-06
LINC01160	4.36086	1.43511	0.358934	3.99826	6.38093e-05	0.00024809
RAP1A	1484.61	-0.197792	0.0678555	-2.9149	0.00355805	0.00915399
FAM212B	142.739	-0.222964	0.108094	-2.06268	0.0391432	0.0749638
FAM212B-AS1	4.31566	-0.538014	0.427807	-1.25761	0.208533	0.308695
LOC101928718	4.99392	-0.56416	0.379233	-1.48763	0.136847	0.218303
DDX20	481.162	0.186989	0.0796506	2.34761	0.0188942	0.0396444
KCND3	195.853	3.17359	0.220118	14.4177	4.00516e-47	3.77182e-44
KCND3-IT1	5.28785	3.11542	0.41504	7.50633	6.08103e-14	1.11908e-12
KCND3-AS1	0	NA	NA	NA	NA	NA
LOC643355	18.778	3.26216	0.271252	12.0263	2.58435e-33	7.36539e-31
CTTNBP2NL	2405.52	-0.290245	0.0948631	-3.05962	0.0022162	0.00601649
MIR4256	0	NA	NA	NA	NA	NA
WNT2B	269.624	-0.0690687	0.156071	-0.442547	0.658093	0.75078
ST7L	449.874	-0.204285	0.0946105	-2.15922	0.030833	0.0608679
CAPZA1	6096.51	0.196424	0.0886071	2.2168	0.0266367	0.0536
MOV10	1075.33	0.391563	0.111533	3.51074	0.000446861	0.00144614
RHOC	5203.19	-0.223419	0.167347	-1.33507	0.181853	0.276127
PPM1J	18.1905	1.1659	0.189071	6.16645	6.98423e-10	6.84828e-09
FAM19A3	0.293731	1.09428	1.08167	1.01165	0.311705	0.426152
LINC01356	1.31049	-0.854582	0.550074	-1.55358	0.120286	0.195379
SLC16A1	3212.18	-2.59303	0.218933	-11.844	2.31286e-32	5.38673e-30
AKR7A2P1	0.700381	-1.31893	0.87529	-1.50685	0.131848	0.211481
SLC16A1-AS1	32.539	0.612506	0.188728	3.24545	0.00117265	0.00341898
LOC100996251	2.48551	-1.29756	0.459723	-2.82248	0.00476538	0.011871
LRIG2	932.807	-0.548645	0.0719929	-7.62082	2.52061e-14	4.85734e-13
LOC643441	0.4971	-0.527932	0.826535	-0.63873	0.522999	0.635235
MAGI3	2862.28	-0.75775	0.120877	-6.26878	3.63891e-10	3.73372e-09
PHTF1	354.813	0.829886	0.0895507	9.26721	1.91074e-20	9.53608e-19
RSBN1	1637.49	-0.537143	0.0629246	-8.53629	1.38597e-17	4.44608e-16
AP4B1-AS1	2.59861	-0.781298	0.492473	-1.58648	0.11263	0.18497
PTPN22	540.103	0.511509	0.132548	3.85906	0.000113824	0.000418722
BCL2L15	2387.07	-0.465828	0.124115	-3.7532	0.000174588	0.000618007
AP4B1	617.448	0.332126	0.0731129	4.54265	5.5552e-06	2.66856e-05
DCLRE1B	215.571	0.390561	0.0896896	4.35459	1.33315e-05	5.9489e-05
HIPK1-AS1	18.7104	-0.512834	0.175119	-2.92849	0.00340617	0.00881663
HIPK1	3638.31	-0.0347474	0.0504966	-0.688113	0.491382	0.605939
OLFML3	394.727	-0.281627	0.174526	-1.61367	0.106599	0.176591
SYT6	2.12386	-0.885338	0.518303	-1.70815	0.087609	0.149571
TRIM33	2430.32	-0.18469	0.0529821	-3.48589	0.000490502	0.0015735
BCAS2	652.494	0.0684788	0.0577548	1.18568	0.235748	0.341342
DENND2C	92.984	-0.395031	0.171796	-2.29942	0.0214813	0.0443679
AMPD1	147.918	-1.21563	0.300589	-4.04415	5.25134e-05	0.000208078
NRAS	3163.03	-0.326277	0.0970447	-3.36213	0.00077344	0.0023612
CSDE1	13641.8	-0.227159	0.0470051	-4.83263	1.3474e-06	7.2998e-06
SIKE1	1529.68	-0.160535	0.0532247	-3.01618	0.00255984	0.00684691
SYCP1	0.045178	-0.360627	3.58082	-0.100711	0.91978	NA
TSHB	0	NA	NA	NA	NA	NA
TSPAN2	168.789	-0.162757	0.204821	-0.79463	0.426829	0.544343
NGF	1.9883	-0.222258	0.550739	-0.403563	0.686534	0.773811
VANGL1	1060.47	0.0877608	0.0898364	0.976896	0.328621	0.444482
CASQ2	51.9042	-0.625505	0.427289	-1.46389	0.143224	0.226689
NHLH2	0.994366	-0.807237	0.900569	-0.896363	0.370059	0.487362
LOC101928995	0	NA	NA	NA	NA	NA
LOC101928977	1.08448	0.0228131	0.62231	0.0366587	0.970757	0.981451
SLC22A15	112.551	0.265348	0.141971	1.86903	0.0616181	0.111026
MAB21L3	127.566	-1.20504	0.241977	-4.97997	6.35957e-07	3.66645e-06
ATP1A1	25684.2	-0.465321	0.115528	-4.02779	5.63046e-05	0.000221617
ATP1A1-AS1	97.4819	-0.616499	0.12826	-4.80664	1.53486e-06	8.22616e-06
LOC101929023	5.15213	-0.163591	0.312645	-0.523249	0.600801	0.702513
CD58	513.846	-0.0208181	0.10647	-0.19553	0.844978	0.894875
MIR548AC	3.5027	-0.283858	0.382335	-0.742432	0.457826	0.57517
IGSF3	1165.65	-1.1614	0.158733	-7.31669	2.54171e-13	4.27101e-12
MIR320B1	0	NA	NA	NA	NA	NA
C1orf137	0	NA	NA	NA	NA	NA
CD2	414.476	1.1915	0.193201	6.16716	6.95295e-10	6.82069e-09
PTGFRN	2828.77	-0.196326	0.0678581	-2.89318	0.00381367	0.00974104
CD101	165.34	0.340145	0.197647	1.72097	0.0852555	0.14621
LOC101929099	25.4223	-0.577867	0.171971	-3.36025	0.000778716	0.00237496
TTF2	798.428	0.195946	0.0771253	2.54062	0.0110656	0.0248041
MIR942	3.99964	-0.208633	0.426959	-0.48865	0.62509	0.723299
TRIM45	47.3163	-0.384623	0.159291	-2.41459	0.0157531	0.0338068
VTCN1	0.406747	1.97511	1.16957	1.68874	0.0912689	0.154855
LINC01525	0	NA	NA	NA	NA	NA
MAN1A2	3022.68	0.283499	0.0666859	4.25126	2.12569e-05	9.1137e-05
LOC100996263	0.429286	0.875147	0.987999	0.885778	0.375737	0.493061
FAM46C	5451.77	0.71777	0.161798	4.43622	9.15543e-06	4.22379e-05
GDAP2	1957.5	-0.448313	0.0578556	-7.74884	9.27385e-15	1.91855e-13
WDR3	1013.5	0.126056	0.109069	1.15574	0.247786	0.355763
SPAG17	3.27603	-0.956954	0.478812	-1.9986	0.0456515	0.0857004
TBX15	2.644	-0.161058	0.432157	-0.372683	0.709384	0.791742
WARS2	432.538	-0.186179	0.0799765	-2.32792	0.0199164	0.0415436
WARS2-IT1	0.700436	-0.337704	0.875024	-0.385937	0.699543	0.783784
LOC101929147	239.863	-0.380761	0.150033	-2.53785	0.0111537	0.0249705
HAO2	2.23718	-0.472996	0.467625	-1.01149	0.311784	0.426215
HAO2-IT1	0.0451899	-0.180296	3.58082	-0.0503505	0.959843	NA
HSD3B2	20.7819	-5.00828	0.719665	-6.95919	3.42228e-12	4.86076e-11
HSD3B1	4.67753	-3.54435	0.719	-4.92956	8.24153e-07	4.66209e-06
HSD3BP4	0.0225944	0.206135	3.58082	0.0575664	0.954094	NA
LINC00622	8.85794	-0.442571	0.306235	-1.4452	0.148402	0.233281
ZNF697	250.88	0.107294	0.132398	0.81039	0.417716	0.535147
PHGDH	110.677	0.899355	0.188543	4.77002	1.84206e-06	9.66783e-06
HMGCS2	7415.93	-4.05428	0.427841	-9.47614	2.63873e-21	1.5263e-19
REG4	5761.41	2.46848	0.40732	6.06029	1.35875e-09	1.27626e-08
NBPF7	0.18076	-0.128762	1.7954	-0.0717177	0.942827	NA
ADAM30	0.0451868	0.412231	3.58082	0.115122	0.908348	NA
NOTCH2	4421.76	0.0780364	0.0845085	0.923414	0.355791	0.473194
SEC22B	1665.66	0.194287	0.0705838	2.75258	0.00591285	0.0143338
PFN1P2	1.78495	0.350345	0.487851	0.718139	0.472672	0.589395
NBPF8	156.32	0.65411	0.15998	4.0887	4.33803e-05	0.000175073
RNVU1-19	25.2621	0.658446	0.342048	1.92501	0.054228	0.0994815
PPIAL4A	0.632773	-0.485517	0.801213	-0.605977	0.54453	0.653879
LINC00623	56.8528	0.206419	0.165895	1.24427	0.213399	0.314708
RNVU1-20	0	NA	NA	NA	NA	NA
RNVU1-4	0	NA	NA	NA	NA	NA
FCGR1B	9.67131	2.76452	0.355848	7.76883	7.92161e-15	1.66101e-13
HIST2H2BA	6.01006	1.0267	0.334632	3.06815	0.00215386	0.00586899
FAM72B	16.9028	1.01053	0.231466	4.36577	1.26674e-05	5.67597e-05
SRGAP2C	54.5255	0.438171	0.160579	2.72869	0.00635859	0.0152775
SRGAP2-AS1	0.0225955	-0.180294	3.58082	-0.0503501	0.959843	NA
EMBP1	36.4266	0.96743	0.201846	4.79291	1.6438e-06	8.73952e-06
LOC645166	15.0268	-0.435919	0.247678	-1.76003	0.0784036	0.136032
RNVU1-17	0.0451951	0.206133	3.58082	0.057566	0.954094	NA
LOC388692	0	NA	NA	NA	NA	NA
FAM231D	0	NA	NA	NA	NA	NA
FCGR1C	5.64902	2.46581	0.465279	5.29964	1.16033e-07	7.66478e-07
FAM72C	3.75119	1.28582	0.376353	3.41651	0.000634283	0.0019745
SRGAP2D	23.952	0.239227	0.221877	1.07819	0.280948	0.392602
LOC101060524	0	NA	NA	NA	NA	NA
DRD5P2	0	NA	NA	NA	NA	NA
PPIAL4F	0	NA	NA	NA	NA	NA
PPIAL4D	0	NA	NA	NA	NA	NA
PPIAL4E	0	NA	NA	NA	NA	NA
RNVU1-15	22.5964	1.1217	0.194637	5.76304	8.2611e-09	6.78814e-08
NBPF15	319.443	0.381926	0.108714	3.51312	0.000442878	0.00143389
SRGAP2B	40.4711	0.244068	0.157028	1.5543	0.120113	0.195158
FAM72D	8.51908	0.556544	0.216184	2.5744	0.0100413	0.0228126
LOC103091866	52.6733	0.0699865	0.156813	0.446305	0.655377	0.748943
RNVU1-14	80.2184	0.786723	0.186333	4.22214	2.41994e-05	0.000102535
NBPF20	83.3808	0.210218	0.128127	1.6407	0.10086	0.16858
NBPF25P	56.287	-1.19933	0.168066	-7.13603	9.6068e-13	1.48525e-11
GPR89A	110.407	0.0672417	0.0974572	0.689962	0.490218	0.604849
PDZK1	57.4296	-4.58192	0.600282	-7.63296	2.29431e-14	4.45294e-13
CD160	30.7771	-0.197692	0.212454	-0.930519	0.352102	0.469325
RNF115	460.72	0.172925	0.0596719	2.89793	0.0037563	0.00960811
POLR3C	577.128	0.0526574	0.0624755	0.842848	0.399313	0.516643
NUDT17	20.924	0.724528	0.199525	3.63126	0.000282039	0.000952591
PIAS3	271.429	0.397206	0.0796351	4.98783	6.10619e-07	3.5307e-06
MIR6736	0.0677843	0.0258009	3.58082	0.00720532	0.994251	NA
ANKRD35	26.2345	-0.144197	0.221085	-0.652224	0.514257	0.626936
ITGA10	42.2769	0.239017	0.196201	1.21822	0.223139	0.326478
PEX11B	527.788	-0.176423	0.0739998	-2.3841	0.0171211	0.0363715
GNRHR2	16.6759	-0.0956161	0.179293	-0.533295	0.593829	0.69658
RBM8A	1761.47	0.0143885	0.0586739	0.245228	0.80628	0.867088
LIX1L	458.667	0.401261	0.139643	2.87347	0.00405992	0.010302
ANKRD34A	15.4111	0.467993	0.22296	2.099	0.0358168	0.0693539
POLR3GL	338.745	-0.207129	0.0746054	-2.77632	0.00549776	0.0134494
TXNIP	21874.1	-1.20469	0.138645	-8.68902	3.65591e-18	1.29602e-16
HFE2	0.158207	-0.309097	2.07291	-0.149113	0.881464	NA
RNVU1-6	14.0782	0.442777	0.360947	1.22671	0.219931	0.322526
LOC101928979	6.93681	-0.0338014	0.261953	-0.129036	0.897329	0.932592
NBPF10	140.729	-0.351001	0.157035	-2.23518	0.0254056	0.0514333
NOTCH2NL	304.194	-0.312665	0.117964	-2.6505	0.00803735	0.0187253
NUDT4P2	0	NA	NA	NA	NA	NA
NUDT4P1	0	NA	NA	NA	NA	NA
CH17-408M7.1	6.57582	-1.07485	0.350739	-3.06454	0.00218003	0.00593019
HYDIN2	25.2403	-0.801281	0.285161	-2.80993	0.00495526	0.0122804
NBPF12	388.975	-0.0841831	0.114943	-0.732388	0.463932	0.581156
LOC728989	13.0382	0.561329	0.24857	2.25823	0.0239311	0.0487398
RNVU1-8	4.60976	1.76434	0.373772	4.72036	2.35431e-06	1.21299e-05
NBPF13P	0.180733	-0.669768	1.79544	-0.373039	0.709119	NA
PRKAB2	971.512	-0.652713	0.125649	-5.19472	2.05028e-07	1.29246e-06
PDIA3P1	274.264	0.15421	0.149123	1.03411	0.301085	0.4148
FMO5	2055.6	-1.7622	0.198557	-8.875	6.99306e-19	2.81542e-17
CHD1L	1036.45	-0.0111532	0.0625975	-0.178174	0.858586	0.903701
LINC00624	0.677867	-0.0702663	0.772024	-0.0910157	0.92748	0.954131
BCL9	450.054	0.0347299	0.072034	0.482132	0.629712	0.727249
ACP6	251.747	0.0078159	0.116956	0.0668277	0.946719	0.967033
GJA5	48.5587	1.29502	0.293552	4.41156	1.02629e-05	4.68479e-05
GJA8	0	NA	NA	NA	NA	NA
GPR89B	102.497	0.209994	0.120197	1.74709	0.080622	0.139367
PDZK1P1	0.225953	0.489536	1.27571	0.383736	0.701174	NA
RNVU1-7	9.67162	0.745293	0.279072	2.67061	0.00757128	0.0177733
NBPF11	270.025	-0.364686	0.121478	-3.00207	0.00268148	0.00712648
LOC101927468	0.677763	-1.61818	1.19398	-1.35529	0.175327	0.267906
MIR5087	4.36106	0.192662	0.326574	0.58995	0.555224	0.66251
RNVU1-1	5.62646	-0.0214459	0.278637	-0.0769671	0.93865	0.961577
MIR6077	0	NA	NA	NA	NA	NA
RNU1-13P	3.41192	1.19275	0.424489	2.80984	0.00495655	0.0122822
LOC100132057	21.4209	0.0899389	0.219526	0.409695	0.68203	0.770016
RNVU1-3	4.24785	0.069012	0.356696	0.193476	0.846586	0.895791
LINC01138	138.245	0.28014	0.152591	1.83589	0.0663737	0.118238
PPIAL4G	0.0678127	0.0258009	3.58082	0.00720532	0.994251	NA
NBPF14	236.268	-0.307182	0.170094	-1.80595	0.0709261	0.125041
PDE4DIP	1852.98	0.0692462	0.0682477	1.01463	0.310282	0.424765
LOC653513	21.3758	-0.0521821	0.238584	-0.218716	0.826871	0.882572
NBPF9	215.681	-0.0344136	0.113886	-0.302175	0.762519	0.832636
PPIAL4C	0.99423	-0.129377	0.688192	-0.187995	0.85088	0.898458
LINC00869	117.999	-0.462297	0.171962	-2.68837	0.00718027	0.0169917
HIST2H2BF	1204.44	0.443462	0.148655	2.98316	0.00285284	0.00752546
FCGR1A	38.2349	1.81701	0.310242	5.85677	4.71949e-09	4.04208e-08
HIST2H3D	247.69	0.742164	0.18596	3.99099	6.57987e-05	0.000255001
HIST2H4B	0	NA	NA	NA	NA	NA
HIST2H4A	0	NA	NA	NA	NA	NA
HIST2H3A	0	NA	NA	NA	NA	NA
HIST2H3C	0	NA	NA	NA	NA	NA
HIST2H2AA3	0	NA	NA	NA	NA	NA
HIST2H2AA4	0	NA	NA	NA	NA	NA
HIST2H2BC	7.81865	-0.189714	0.249797	-0.759472	0.44757	0.56448
HIST2H2BE	1690.2	0.012686	0.110144	0.115177	0.908305	0.940659
HIST2H2AC	1282.82	-0.146379	0.08632	-1.69577	0.0899303	0.152992
HIST2H2AB	510.62	0.209868	0.138483	1.51548	0.129651	0.208374
BOLA1	111.693	-0.107667	0.123357	-0.872803	0.38277	0.500471
SV2A	50.0293	0.235327	0.175123	1.34378	0.179018	0.272778
SF3B4	622.483	0.153865	0.114061	1.34897	0.177345	0.270571
MTMR11	2093.18	-1.07695	0.198951	-5.41315	6.19251e-08	4.3087e-07
OTUD7B	1164.21	-0.819594	0.117402	-6.98109	2.929e-12	4.19037e-11
VPS45	837.764	0.0265249	0.0376374	0.704749	0.480967	0.596663
PLEKHO1	442.109	1.30479	0.142106	9.18184	4.23772e-20	1.99109e-18
ANP32E	966.735	0.672891	0.106981	6.28981	3.17858e-10	3.29732e-09
CA14	4.15756	-1.45122	0.398053	-3.6458	0.000266557	0.000904532
APH1A	2939.1	-0.233074	0.0987317	-2.36067	0.0182417	0.0384466
C1orf54	100.305	0.481462	0.127269	3.78303	0.000154928	0.00055614
CIART	23.9747	-0.386814	0.346761	-1.11551	0.264633	0.37462
MRPS21	501.458	0.294585	0.114785	2.56642	0.0102756	0.0232763
PRPF3	1051.7	0.0535388	0.0706809	0.757472	0.448767	0.565824
RPRD2	1413.88	-0.231478	0.0602221	-3.84374	0.000121174	0.000443576
TARS2	381.426	0.0505428	0.0785026	0.643835	0.519682	0.632285
MIR6878	0.542236	-0.527952	0.87359	-0.604347	0.545613	0.654844
ECM1	302.627	0.067444	0.177264	0.380473	0.703595	0.786836
FALEC	2.82416	-0.527319	0.420922	-1.25277	0.210289	0.310849
ADAMTSL4	143.713	0.739055	0.19461	3.79762	0.000146092	0.000527304
MIR4257	1.94331	1.0483	0.491314	2.13367	0.0328696	0.0643967
ADAMTSL4-AS1	101.162	0.39784	0.240737	1.65259	0.0984139	0.165167
MCL1	10546.8	0.549408	0.117096	4.69195	2.70613e-06	1.38112e-05
ENSA	2612.82	-0.103112	0.0412961	-2.4969	0.0125285	0.0275976
GOLPH3L	2041.85	-0.504392	0.0850766	-5.92869	3.05368e-09	2.70301e-08
HORMAD1	36.1107	-0.114306	0.215858	-0.529543	0.596429	0.698532
CTSS	11491.7	-0.170312	0.0907853	-1.87599	0.0606568	0.109533
CTSK	865.325	1.39671	0.190461	7.33331	2.24528e-13	3.81434e-12
ARNT	1572.83	-0.253527	0.0514962	-4.92321	8.51379e-07	4.79991e-06
SETDB1	922.878	0.0531147	0.0535426	0.992009	0.321193	0.436452
CERS2	1904.52	-0.126602	0.0994671	-1.2728	0.203087	0.302349
ANXA9	4.04466	0.0772045	0.353837	0.218192	0.827279	0.882872
FAM63A	873.382	-0.522096	0.132563	-3.93848	8.19979e-05	0.000311537
PRUNE	523.475	-0.444973	0.0629701	-7.06642	1.58984e-12	2.36186e-11
BNIPL	14.5521	0.0653849	0.193656	0.337635	0.735638	0.812491
C1orf56	43.3625	-0.000881256	0.12813	-0.00687782	0.994512	0.996352
CDC42SE1	2112.17	0.503511	0.0763605	6.59386	4.28526e-11	5.10594e-10
MLLT11	19.636	0.821885	0.204869	4.01177	6.02663e-05	0.000235498
GABPB2	333.544	-0.188351	0.0620034	-3.03775	0.00238353	0.0064261
SEMA6C	51.3842	0.14515	0.170239	0.852624	0.393868	0.5114
TNFAIP8L2-SCNM1	0	NA	NA	NA	NA	NA
TNFAIP8L2	78.9536	0.689745	0.159163	4.33358	1.46705e-05	6.48761e-05
LYSMD1	168.03	-0.351853	0.0810663	-4.34031	1.42279e-05	6.31509e-05
SCNM1	3.61521	0.566138	0.380627	1.48738	0.136914	0.218392
TMOD4	25.2176	0.231424	0.183437	1.2616	0.207094	0.307027
VPS72	423.93	-0.00949914	0.0528457	-0.179752	0.857347	0.903085
PIP5K1A	985.361	0.160312	0.0704173	2.2766	0.0228104	0.0467208
PSMD4	1449.4	0.226011	0.0564326	4.00498	6.20239e-05	0.000241886
ZNF687	692.475	-0.0888429	0.0674326	-1.31751	0.187668	0.283466
PI4KB	1286.64	-0.0112379	0.0492658	-0.228107	0.819563	0.877248
RFX5	927.563	0.835201	0.0956619	8.73076	2.52967e-18	9.22434e-17
GBAT2	2.41786	1.38538	0.481713	2.87595	0.00402813	0.0102261
SELENBP1	11998	-1.72075	0.251033	-6.85466	7.14813e-12	9.68284e-11
PSMB4	1923.74	0.329043	0.0770005	4.27325	1.92641e-05	8.32857e-05
POGZ	1651.34	-0.0229351	0.0602471	-0.380684	0.703437	0.786769
CGN	3479.8	-0.400507	0.219734	-1.82269	0.0683508	0.121212
TUFT1	688.914	-0.672509	0.0952077	-7.0636	1.62248e-12	2.40869e-11
MIR554	9.58014	-1.41907	0.297126	-4.77598	1.78832e-06	9.41007e-06
SNX27	1161.91	-0.0584533	0.0523201	-1.11722	0.263899	0.373842
CELF3	24.6979	-0.523109	0.297575	-1.75791	0.0787634	0.136569
RIIAD1	2.48555	-0.605617	0.460499	-1.31513	0.188466	0.284511
MRPL9	495.29	0.225072	0.0689112	3.26611	0.00109036	0.00320931
OAZ3	20.9694	0.219107	0.194487	1.12659	0.259916	0.36936
TDRKH	163.826	0.165732	0.0892714	1.8565	0.0633826	0.113756
LINGO4	6.91478	0.0305529	0.370524	0.0824585	0.934282	0.958533
RORC	647.625	-0.379555	0.131462	-2.88719	0.00388705	0.00991211
C2CD4D	8.58635	0.397362	0.251299	1.58124	0.113824	0.186718
LOC100132111	27.952	0.838975	0.147164	5.70094	1.19151e-08	9.49525e-08
THEM5	0.0903915	0.412235	3.06183	0.134637	0.892899	NA
THEM4	245.35	0.237841	0.121284	1.96103	0.0498757	0.0925793
S100A10	6176.98	-0.362722	0.119152	-3.04419	0.00233309	0.00630659
NBPF18P	1.94318	0.0815789	0.546257	0.149342	0.881284	0.920732
S100A11	2490.06	1.29922	0.160012	8.11954	4.67941e-16	1.16501e-14
LOC100131107	0.0225848	0.206135	3.58082	0.0575664	0.954094	NA
TCHHL1	0	NA	NA	NA	NA	NA
TCHH	5.33239	-0.461128	0.38473	-1.19857	0.230694	0.33529
RPTN	0.0452043	-0.360627	3.58082	-0.100711	0.91978	NA
HRNR	0.0225944	3.66812e-05	3.58082	1.02438e-05	0.999992	NA
FLG	0.0677804	-0.180297	3.58082	-0.0503508	0.959843	NA
FLG-AS1	10.7559	-0.0902975	0.410524	-0.219957	0.825905	0.881931
FLG2	0.0226051	3.66812e-05	3.58082	1.02438e-05	0.999992	NA
CRNN	0.0452102	0.412231	3.58082	0.115122	0.908348	NA
LCE5A	0.0225926	0.206135	3.58082	0.0575664	0.954094	NA
CRCT1	0.0677934	0.41223	3.58082	0.115122	0.908349	NA
LCE3E	0	NA	NA	NA	NA	NA
LCE3D	0	NA	NA	NA	NA	NA
LCE3C	0	NA	NA	NA	NA	NA
LCE3B	0	NA	NA	NA	NA	NA
LCE3A	0	NA	NA	NA	NA	NA
LCE2D	0	NA	NA	NA	NA	NA
LCE2C	0	NA	NA	NA	NA	NA
LCE2B	0	NA	NA	NA	NA	NA
LCE2A	0.0903831	-0.154529	3.06189	-0.0504686	0.959749	NA
LCE4A	0	NA	NA	NA	NA	NA
C1orf68	0	NA	NA	NA	NA	NA
KPRP	0	NA	NA	NA	NA	NA
LCE1F	0.0225853	3.66812e-05	3.58082	1.02438e-05	0.999992	NA
LCE1E	0.0904041	0.206131	3.58082	0.0575653	0.954095	NA
LCE1D	0	NA	NA	NA	NA	NA
LCE1C	0.0452008	-0.180296	3.58082	-0.0503505	0.959843	NA
LCE1B	0	NA	NA	NA	NA	NA
LCE1A	0.022581	-0.180294	3.58082	-0.0503501	0.959843	NA
LCE6A	0	NA	NA	NA	NA	NA
SMCP	0.0677651	-0.15453	3.58082	-0.043155	0.965578	NA
IVL	0	NA	NA	NA	NA	NA
SPRR4	0	NA	NA	NA	NA	NA
SPRR1A	0.0225848	0.206135	3.58082	0.0575664	0.954094	NA
SPRR3	0.903807	3.7028	1.56529	2.36557	0.0180023	0.0380011
SPRR1B	3.8186	6.01892	1.12179	5.36547	8.07406e-08	5.5047e-07
SPRR2D	0.22598	1.95729	3.24942	0.60235	0.546941	NA
SPRR2A	1.49135	4.58949	1.35248	3.39338	0.000690365	0.0021304
SPRR2B	0.0225974	3.66812e-05	3.58082	1.02438e-05	0.999992	NA
SPRR2E	0.0451812	0.412231	3.58082	0.115122	0.908348	NA
SPRR2F	0	NA	NA	NA	NA	NA
SPRR2C	0.0452102	0.412231	3.58082	0.115122	0.908348	NA
SPRR2G	0	NA	NA	NA	NA	NA
LOC101928009	0	NA	NA	NA	NA	NA
LELP1	0.022581	-0.180294	3.58082	-0.0503501	0.959843	NA
PRR9	0	NA	NA	NA	NA	NA
LOR	0.429357	1.79483	0.995256	1.80338	0.0713285	0.125669
PGLYRP3	1.10734	4.22039	0.848807	4.97214	6.62185e-07	3.80954e-06
PGLYRP4	5.01658	5.46158	0.624539	8.74498	2.23051e-18	8.17477e-17
S100A9	650.024	4.36219	0.38486	11.3345	8.85552e-30	1.59842e-27
S100A12	11.5008	5.80118	0.79231	7.32186	2.44563e-13	4.12236e-12
S100A8	171.367	5.82908	0.506468	11.5093	1.18466e-30	2.42073e-28
S100A7A	0.248588	2.09486	2.71475	0.771656	0.440318	0.557737
S100A7L2	0	NA	NA	NA	NA	NA
S100A7	10.2136	7.45546	1.21011	6.16096	7.2307e-10	7.07714e-09
S100A6	20884.7	0.19343	0.15192	1.27324	0.202934	0.302142
S100A5	0.768287	0.607826	0.758098	0.801777	0.422682	0.54039
S100A4	487.076	0.109103	0.157437	0.692998	0.488311	0.603084
LOC101928034	1.53638	0.048255	0.684246	0.0705229	0.943777	0.965132
S100A3	10.0335	2.10846	0.316927	6.65282	2.87534e-11	3.51864e-10
S100A2	10.1909	1.90668	0.346966	5.49531	3.90035e-08	2.81043e-07
S100A16	2604.41	0.381612	0.203099	1.87895	0.0602511	0.108926
S100A14	3404.53	-0.299722	0.186509	-1.60701	0.108053	0.178508
S100A13	401.974	0.291213	0.0873966	3.33208	0.000861982	0.00259927
S100A1	4.97128	-0.27943	0.352908	-0.791792	0.428482	0.545937
CHTOP	963.984	0.0152173	0.0503431	0.302271	0.762446	0.832636
SNAPIN	288.871	0.00363555	0.0653096	0.0556665	0.955608	0.972423
ILF2	2633.58	0.353824	0.0774595	4.56786	4.9273e-06	2.3908e-05
NPR1	65.5739	0.641867	0.185489	3.4604	0.000539381	0.00170904
MIR8083	0	NA	NA	NA	NA	NA
INTS3	1271.12	0.410655	0.0713889	5.75237	8.80015e-09	7.19016e-08
SLC27A3	268.83	0.226723	0.100092	2.26514	0.0235039	0.0479599
LOC343052	0.180716	-0.283334	2.05375	-0.137959	0.890273	NA
GATAD2B	797.42	0.0513164	0.0675883	0.759249	0.447703	0.564582
DENND4B	706.791	0.74399	0.111016	6.70166	2.06066e-11	2.58747e-10
CRTC2	299.674	0.334369	0.0830773	4.02479	5.70261e-05	0.000224131
SLC39A1	1306.05	0.141454	0.0672201	2.10435	0.0353482	0.0686121
MIR6737	0.022592	3.66812e-05	3.58082	1.02438e-05	0.999992	NA
CREB3L4	376.38	0.0248019	0.106159	0.233631	0.815272	0.873981
JTB	2224.74	3.62896e-05	0.0763549	0.000475275	0.999621	0.999999
RAB13	538.412	0.415097	0.0754472	5.50183	3.75868e-08	2.72193e-07
RPS27	10438.1	-0.0781704	0.0727688	-1.07423	0.28272	0.394366
NUP210L	10.5968	-0.173972	0.334268	-0.520455	0.602746	0.704277
MIR5698	0.0451735	0.412231	3.58082	0.115122	0.908348	NA
TPM3	9154.03	0.134572	0.0995335	1.35203	0.176365	0.269265
MIR190B	0	NA	NA	NA	NA	NA
C1orf189	4.15784	0.192629	0.348287	0.553074	0.580213	0.684369
C1orf43	2986.48	-0.162051	0.0648565	-2.49861	0.0124683	0.0274845
UBAP2L	1773.87	0.162349	0.0504042	3.22095	0.00127768	0.00368798
HAX1	927.869	0.264708	0.0737442	3.58955	0.000331255	0.00109992
AQP10	0.384087	0.875972	1.07793	0.812645	0.416421	0.534026
ATP8B2	769.656	0.951256	0.160338	5.93284	2.97746e-09	2.64311e-08
IL6R	1635.87	-0.397916	0.0920837	-4.32124	1.55155e-05	6.82519e-05
SHE	245.442	-0.0813015	0.138659	-0.586342	0.557646	0.664273
TDRD10	19.4784	-0.01995	0.19197	-0.103922	0.917231	0.947186
UBE2Q1	1296.18	-0.0656545	0.0598261	-1.09742	0.272457	0.383433
UBE2Q1-AS1	0.0451692	3.54479e-05	3.58082	9.8994e-06	0.999992	NA
CHRNB2	12.1792	-0.508539	0.260673	-1.95087	0.051073	0.0944375
ADAR	7367.24	0.43203	0.0518119	8.33843	7.52817e-17	2.10945e-15
KCNN3	340.367	0.906624	0.221089	4.10072	4.11872e-05	0.00016675
PMVK	278.885	-0.0166745	0.0833222	-0.20012	0.841386	0.892786
PBXIP1	1610.48	-0.0866306	0.119185	-0.726855	0.467315	0.584413
PYGO2	607.282	-0.0514059	0.0676558	-0.759815	0.447365	0.564319
SHC1	1912.58	0.188922	0.0649347	2.90942	0.00362095	0.00929374
CKS1B	226.757	0.188034	0.0935741	2.00946	0.0444879	0.0837992
MIR4258	2.96004	0.394363	0.360475	1.09401	0.273951	0.385035
FLAD1	486.719	0.142606	0.0764915	1.86433	0.0622751	0.11207
LENEP	1.46878	0.652174	0.585231	1.11439	0.265113	0.375145
ZBTB7B	2462.07	-0.487697	0.159533	-3.05702	0.00223546	0.00606312
DCST2	14.7327	-0.680978	0.333808	-2.04003	0.0413473	0.0786082
DCST1	3.47992	0.254034	0.382144	0.66476	0.506204	0.619807
LOC100505666	31.9285	-0.0483065	0.14228	-0.339516	0.734221	0.811389
ADAM15	2114.04	0.563614	0.100412	5.61303	1.98809e-08	1.51478e-07
EFNA4	233.401	-0.500153	0.0983398	-5.08597	3.6575e-07	2.20857e-06
EFNA3	191.997	-0.0255778	0.198929	-0.128578	0.897692	0.93279
EFNA1	895.001	-1.36881	0.228731	-5.98437	2.17224e-09	1.97526e-08
SLC50A1	1197.15	0.491412	0.102575	4.79076	1.66153e-06	8.82944e-06
DPM3	191.708	0.0577783	0.0940148	0.614566	0.538841	0.649597
KRTCAP2	776.092	0.234733	0.0676885	3.46784	0.000524654	0.00166921
TRIM46	9.30999	1.04722	0.265044	3.95112	7.77862e-05	0.000296785
MUC1	1405.78	1.4789	0.18494	7.99663	1.27867e-15	2.9974e-14
MIR92B	0.225951	0.257674	1.41469	0.182141	0.855472	NA
THBS3	287.357	0.0570851	0.139042	0.410561	0.681394	0.769459
MTX1	290.683	0.109424	0.0914317	1.19678	0.231391	0.336077
GBAP1	34.8646	0.651884	0.191393	3.406	0.000659211	0.00204475
GBA	841.18	-0.232607	0.125851	-1.84827	0.0645633	0.115507
FAM189B	118.114	0.510222	0.0961695	5.30545	1.12398e-07	7.43369e-07
SCAMP3	547.962	0.221047	0.0643458	3.4353	0.000591902	0.00185644
CLK2	556.092	0.377109	0.112017	3.36653	0.000761213	0.00232797
HCN3	98.2033	-0.410841	0.176111	-2.33286	0.0196557	0.0410472
PKLR	8.74492	-3.03798	0.427505	-7.10631	1.19189e-12	1.81678e-11
FDPS	1997.65	0.622372	0.131371	4.73751	2.16361e-06	1.12275e-05
RUSC1-AS1	32.2221	-0.451751	0.166612	-2.7114	0.00669993	0.015993
RUSC1	667.81	-0.246434	0.110799	-2.22416	0.0261378	0.0527235
ASH1L	5339.61	-0.278245	0.0646097	-4.30655	1.6582e-05	7.26468e-05
MIR555	0.836134	-1.22232	0.807177	-1.51431	0.129947	0.208756
POU5F1P4	0.022592	3.66812e-05	3.58082	1.02438e-05	0.999992	NA
ASH1L-AS1	57.9597	-0.204429	0.120833	-1.69183	0.0906777	0.154033
MSTO1	9.8744	0.73406	0.260863	2.81397	0.00489339	0.0121479
MSTO2P	41.0556	1.33585	0.23069	5.79068	7.0104e-09	5.82676e-08
YY1AP1	1261.16	-0.025068	0.039548	-0.633863	0.52617	0.638165
DAP3	1241.06	0.140404	0.0563996	2.48945	0.0127942	0.0281285
GON4L	1583.03	0.0288067	0.0667947	0.431272	0.666271	0.757396
SYT11	269.669	0.917882	0.175549	5.22865	1.7075e-07	1.09325e-06
RIT1	778.198	-0.0494472	0.0644814	-0.766845	0.443174	0.560567
KIAA0907	1055.98	0.0536934	0.108065	0.496862	0.619286	0.718119
SNORA80E	15.0495	-0.150349	0.317426	-0.473652	0.635748	0.732424
SCARNA4	15.2073	-0.299696	0.242917	-1.23374	0.2173	0.319578
RXFP4	49.9611	-1.23044	0.173379	-7.09683	1.27647e-12	1.93752e-11
ARHGEF2	1680.28	0.311766	0.0795213	3.92053	8.8354e-05	0.000332826
MIR6738	0.813479	-0.34792	0.667653	-0.521109	0.602291	0.703913
SSR2	2823.1	0.348036	0.0709574	4.90486	9.3493e-07	5.23541e-06
UBQLN4	429.694	0.395808	0.0542551	7.29531	2.97974e-13	4.96088e-12
LAMTOR2	422.486	-0.0905542	0.0870428	-1.04034	0.298182	0.411824
RAB25	1550.53	-0.101822	0.123219	-0.826353	0.408604	0.526462
MEX3A	44.8562	0.559315	0.195158	2.86596	0.00415747	0.0105213
LMNA	5661.75	0.0511141	0.120467	0.424299	0.671348	0.761808
SEMA4A	345.506	1.30401	0.17281	7.54592	4.49105e-14	8.40036e-13
SLC25A44	644.92	-0.012788	0.069803	-0.183201	0.85464	0.901066
PMF1	169.678	-0.0119289	0.0741008	-0.160982	0.872107	0.914171
PMF1-BGLAP	0	NA	NA	NA	NA	NA
BGLAP	2.91498	0.252786	0.40663	0.621661	0.534165	0.64572
PAQR6	30.1214	0.260507	0.174961	1.48894	0.136503	0.217831
SMG5	2325.19	-0.0398844	0.086422	-0.461508	0.644434	0.739834
TMEM79	72.0148	-0.04251	0.120674	-0.352272	0.724635	0.803542
GLMP	409.857	-0.265138	0.113287	-2.3404	0.0192632	0.0403209
VHLL	0.97164	1.41504	0.694873	2.0364	0.0417107	0.0791809
CCT3	3356.61	0.267468	0.0982345	2.72275	0.00647412	0.0155207
TSACC	2.19186	1.22518	0.469472	2.60969	0.00906236	0.0208399
RHBG	0.226032	1.08201	1.58174	0.68406	0.493937	NA
C1orf61	2.44033	1.87555	0.496572	3.777	0.000158731	0.000568471
MIR9-1	0.112974	0.644103	2.49603	0.25805	0.796368	NA
MEF2D	1334.94	0.236489	0.0790068	2.99328	0.00275999	0.00731272
IQGAP3	649.784	0.642288	0.152181	4.22056	2.43696e-05	0.000103216
TTC24	13.2642	2.93912	0.40668	7.22711	4.93385e-13	7.99904e-12
APOA1BP	727.866	-0.277635	0.085193	-3.2589	0.00111847	0.00327821
GPATCH4	425.235	0.443567	0.123684	3.58628	0.000335426	0.00111227
HAPLN2	0.587357	0.0228371	0.912852	0.0250173	0.980041	0.987289
BCAN	0.949024	-0.517712	0.699548	-0.740067	0.459259	0.57657
NES	560.105	0.162498	0.168485	0.96447	0.33481	0.450854
CRABP2	11.0499	1.80519	0.327256	5.51614	3.46527e-08	2.52041e-07
ISG20L2	606.681	0.0967032	0.0783772	1.23382	0.217271	0.319577
RRNAD1	306.138	-0.211427	0.0897725	-2.35515	0.0185154	0.0389475
MRPL24	501.999	-0.0270957	0.0772424	-0.350788	0.725748	0.804405
HDGF	3932.29	0.309677	0.0857678	3.61065	0.000305434	0.00102331
PRCC	586.219	0.145708	0.0435763	3.34375	0.000826553	0.00250289
SH2D2A	75.6325	1.51038	0.17487	8.63711	5.76505e-18	1.97581e-16
NTRK1	7.57018	1.52757	0.31488	4.85129	1.22663e-06	6.70424e-06
INSRR	1.92069	0.514619	0.550838	0.934247	0.350177	0.467496
PEAR1	103.987	0.56122	0.149615	3.75109	0.000176065	0.000622523
LRRC71	0.497045	1.64053	0.899316	1.8242	0.0681218	0.120865
ARHGEF11	2141.36	-0.348918	0.0932839	-3.74039	0.000183735	0.000646474
MIR765	2.25969	-0.341635	0.415299	-0.822623	0.410722	0.528443
ETV3L	0.248528	0.618344	1.59564	0.387522	0.69837	0.782631
ETV3	393.851	0.284184	0.0845434	3.3614	0.000775484	0.00236644
CYCSP52	0	NA	NA	NA	NA	NA
FCRL5	684.855	2.24067	0.255428	8.77223	1.75167e-18	6.59847e-17
FCRL4	43.7257	2.71758	0.413698	6.569	5.06557e-11	5.97931e-10
FCRL3	148.548	2.72086	0.39671	6.85857	6.95526e-12	9.45706e-11
FCRL2	163.801	1.53082	0.264699	5.78324	7.3274e-09	6.07159e-08
FCRL1	191.1	2.37607	0.45353	5.23905	1.61405e-07	1.03678e-06
CD5L	2.30468	0.617987	0.610978	1.01147	0.31179	0.426215
KIRREL	583.075	0.69113	0.154424	4.47553	7.62209e-06	3.56345e-05
LOC646268	0.338978	1.41622	0.992957	1.42626	0.153793	0.240117
CD1D	212.907	0.601806	0.133065	4.52266	6.10659e-06	2.90828e-05
CD1A	9.35509	1.58875	0.360542	4.40654	1.05033e-05	4.77851e-05
CD1C	74.9295	1.79601	0.288954	6.21556	5.11435e-10	5.12856e-09
CD1B	8.38335	3.21747	0.374797	8.58457	9.1179e-18	3.02904e-16
CD1E	32.5407	1.23244	0.237471	5.18987	2.10442e-07	1.32389e-06
OR10T2	0	NA	NA	NA	NA	NA
OR10K2	0	NA	NA	NA	NA	NA
OR10K1	0	NA	NA	NA	NA	NA
OR10R2	0	NA	NA	NA	NA	NA
OR6Y1	0	NA	NA	NA	NA	NA
OR6P1	0.0225985	0.206135	3.58082	0.0575664	0.954094	NA
OR10X1	0	NA	NA	NA	NA	NA
OR10Z1	0	NA	NA	NA	NA	NA
SPTA1	2.5759	0.0121028	0.414154	0.0292229	0.976687	0.985422
OR6K2	0	NA	NA	NA	NA	NA
OR6K3	0.0678042	0.231899	3.58082	0.0647614	0.948364	NA
OR6K6	0.022592	0.206135	3.58082	0.0575664	0.954094	NA
OR6N1	0.113	0.618325	3.58082	0.172677	0.862905	NA
OR6N2	0.0452592	0.412231	3.58082	0.115122	0.908348	NA
MNDA	207.45	1.63925	0.169956	9.64513	5.15466e-22	3.29351e-20
PYHIN1	130.092	1.38909	0.260675	5.32883	9.88467e-08	6.61625e-07
IFI16	1585.78	1.09667	0.151097	7.25805	3.9272e-13	6.42471e-12
AIM2	102.364	1.80737	0.312167	5.78974	7.0497e-09	5.85268e-08
CADM3	166.943	-0.418094	0.227539	-1.83746	0.0661417	0.117883
CADM3-AS1	20.2461	0.841578	0.22501	3.74018	0.000183888	0.000646908
ACKR1	173.905	1.20777	0.18808	6.42159	1.34858e-10	1.49261e-09
FCER1A	83.0421	-1.05368	0.265218	-3.97287	7.10109e-05	0.000272906
OR10J3	0.0677749	-0.540959	3.58082	-0.151071	0.879919	NA
OR10J1	0	NA	NA	NA	NA	NA
OR10J5	0.022592	0.206135	3.58082	0.0575664	0.954094	NA
APCS	0	NA	NA	NA	NA	NA
CRP	0.135594	0.257672	2.09943	0.122734	0.902318	NA
DUSP23	275.041	-0.284091	0.110877	-2.56221	0.010401	0.0235113
FCRL6	22.0779	2.25687	0.349516	6.45715	1.06696e-10	1.1931e-09
SLAMF8	314.529	0.959552	0.179009	5.36035	8.30614e-08	5.65224e-07
C1orf204	19.3199	-0.556963	0.217859	-2.55653	0.0105722	0.0238485
VSIG8	2.37244	0.0459318	0.461408	0.099547	0.920704	0.94964
CFAP45	7.32107	0.576088	0.249048	2.31316	0.0207138	0.0430123
MIR4259	0.0678258	0.231899	3.58082	0.0647614	0.948364	NA
TAGLN2	3854.68	0.224301	0.0886121	2.53126	0.0113652	0.0253941
IGSF9	630.132	-1.64043	0.291346	-5.63052	1.79667e-08	1.38343e-07
SLAMF9	1.15243	1.44059	0.707364	2.03656	0.0416945	0.079164
LINC01133	461.21	-1.4846	0.221696	-6.69655	2.13404e-11	2.67187e-10
PIGM	419.615	0.0329988	0.0627267	0.526072	0.598838	0.700634
KCNJ10	37.1519	2.71658	0.331859	8.18595	2.70158e-16	7.00794e-15
KCNJ9	0.813641	-2.4685	0.883687	-2.79341	0.00521559	0.0128331
IGSF8	728.464	-0.399216	0.108169	-3.69067	0.000223667	0.000772914
ATP1A2	150.872	-1.05549	0.252211	-4.18494	2.85242e-05	0.000119204
ATP1A4	1.94326	1.44898	0.48705	2.975	0.00292986	0.00770061
CASQ1	2.66639	2.63318	0.544435	4.83654	1.32116e-06	7.16483e-06
LOC729867	5.03916	0.820745	0.332837	2.4659	0.0136668	0.0298349
PEA15	1073.35	1.2988	0.109301	11.8828	1.4539e-32	3.49906e-30
DCAF8	1706.1	-0.0438879	0.0625889	-0.701209	0.483172	0.598736
PEX19	1168.29	-0.516478	0.0589852	-8.75607	2.02181e-18	7.46037e-17
COPA	6745.54	0.148358	0.063795	2.32554	0.0200432	0.0417598
SUMO1P3	8.5198	-0.0614116	0.342271	-0.179424	0.857605	0.903269
NCSTN	1857.08	-0.108508	0.0678451	-1.59935	0.109742	0.180898
NHLH1	1.98851	1.3447	0.485264	2.77106	0.00558746	0.0136458
VANGL2	243.79	-0.390584	0.213061	-1.83321	0.0667721	0.118801
SLAMF6	248.613	1.90144	0.225585	8.42893	3.48826e-17	1.03643e-15
CD84	771.21	0.73191	0.184392	3.96932	7.2079e-05	0.000276716
SLAMF1	180.952	1.47971	0.230154	6.4292	1.2828e-10	1.42489e-09
CD48	485.037	0.840352	0.193857	4.3349	1.45824e-05	6.45129e-05
SLAMF7	1258.73	1.17863	0.227607	5.17838	2.23824e-07	1.40157e-06
LY9	184.093	0.949686	0.203238	4.67278	2.9715e-06	1.50205e-05
CD244	61.3289	0.971419	0.193603	5.01757	5.23286e-07	3.06252e-06
ITLN1	15243	1.12496	0.304696	3.69208	0.000222432	0.00076889
LOC101928372	0.0451807	0.206133	3.58082	0.057566	0.954094	NA
ITLN2	32.5577	5.22238	0.684569	7.62871	2.37107e-14	4.58957e-13
F11R	6361.15	-0.178692	0.121629	-1.46915	0.141791	0.224698
TSTD1	597.878	-0.770361	0.130361	-5.90945	3.43256e-09	3.00887e-08
USF1	910.417	0.395663	0.0798876	4.95274	7.31749e-07	4.17646e-06
ARHGAP30	729.403	1.31153	0.170113	7.70976	1.26058e-14	2.55898e-13
PVRL4	186.193	1.34614	0.180653	7.45151	9.22775e-14	1.65321e-12
KLHDC9	60.8745	-0.333057	0.174676	-1.90671	0.0565583	0.103136
PFDN2	200.564	0.2295	0.0942694	2.43451	0.0149119	0.0322412
NIT1	677.531	-0.290762	0.107679	-2.70027	0.00692822	0.0164762
DEDD	495.202	0.0704079	0.0695141	1.01286	0.311128	0.425498
UFC1	1193.05	0.0259943	0.0637646	0.40766	0.683523	0.77118
USP21	260.131	0.00858673	0.0855728	0.100344	0.920071	0.949214
PPOX	129.388	0.464976	0.127675	3.64187	0.000270667	0.000916754
B4GALT3	553.792	0.448468	0.0766981	5.84719	4.99949e-09	4.25999e-08
ADAMTS4	114.489	2.87634	0.471677	6.09811	1.07331e-09	1.02233e-08
NDUFS2	2217.06	-0.238868	0.0984873	-2.42537	0.0152928	0.032907
FCER1G	388.556	0.658441	0.201981	3.25993	0.00111442	0.00326988
APOA2	0	NA	NA	NA	NA	NA
TOMM40L	395.14	-0.313958	0.0853371	-3.67904	0.000234117	0.000805043
MIR5187	0.587455	0.514535	0.853453	0.602886	0.546585	0.655611
NR1I3	0.0225997	-0.180294	3.58082	-0.0503501	0.959843	NA
PCP4L1	7.14012	-0.372426	0.526205	-0.707759	0.479095	0.594886
MPZ	65.9113	-0.745103	0.244615	-3.04602	0.0023189	0.0062698
SDHC	832.049	-0.220391	0.0741855	-2.97081	0.00297014	0.00780079
CFAP126	0.271166	0.515298	1.42619	0.361311	0.717867	0.797943
FCGR2A	778.926	0.883472	0.227581	3.882	0.000103599	0.000384173
HSPA6	46.482	1.31558	0.229287	5.73769	9.59768e-09	7.78599e-08
FCGR3A	293.551	2.39224	0.252543	9.47261	2.72942e-21	1.56815e-19
FCGR2C	82.9964	0.744532	0.266236	2.79652	0.00516568	0.0127291
HSPA7	84.5082	0.95278	0.311359	3.06007	0.00221285	0.00600933
FCGR3B	80.1417	6.28687	0.479153	13.1208	2.50293e-39	1.35533e-36
FCGR2B	138.401	0.616962	0.297657	2.07273	0.0381977	0.0733347
RPL31P11	0.135572	-0.309098	2.89655	-0.106712	0.915017	NA
FCRLA	109.073	2.0199	0.366868	5.50578	3.67539e-08	2.66429e-07
FCRLB	9.06109	1.17194	0.323763	3.61973	0.000294908	0.000991111
DUSP12	232.019	0.156297	0.0736216	2.12298	0.0337554	0.0659221
ATF6	2470.77	-0.0330652	0.057052	-0.579563	0.56221	0.668192
OLFML2B	108.961	1.60042	0.217614	7.35438	1.91812e-13	3.27653e-12
NOS1AP	215.075	-0.828848	0.138809	-5.97113	2.35619e-09	2.12469e-08
MIR4654	4.29321	-0.92838	0.393401	-2.35988	0.0182807	0.0385174
MIR556	1.15237	-1.66529	0.749094	-2.22307	0.0262113	0.052852
C1orf111	0	NA	NA	NA	NA	NA
C1orf226	686.099	-0.746524	0.156165	-4.78034	1.74999e-06	9.24734e-06
SH2D1B	25.8296	0.882329	0.302896	2.91298	0.00358001	0.00920611
UHMK1	6153.06	-0.222179	0.0626043	-3.54894	0.000386782	0.0012659
UAP1	3418.89	-0.175637	0.0778363	-2.25649	0.0240398	0.048929
DDR2	575.621	0.354438	0.169499	2.09109	0.0365196	0.0705696
HSD17B7	209.874	0.454861	0.120034	3.78945	0.000150981	0.000543232
C1orf110	0.565037	-0.0973144	0.932721	-0.104334	0.916904	0.946939
RGS4	35.3635	1.0762	0.29479	3.65073	0.000261496	0.000889728
RGS5	2263.46	1.06668	0.237283	4.49538	6.94454e-06	3.27282e-05
LOC101928404	0.135574	-0.128763	2.4438	-0.0526897	0.957979	NA
NUF2	189.775	0.664059	0.130242	5.09867	3.42049e-07	2.07239e-06
LOC100422212	0	NA	NA	NA	NA	NA
PBX1	1493.66	-0.700154	0.126581	-5.5313	3.1787e-08	2.32919e-07
LOC100505795	0.271213	0.309199	1.45521	0.212478	0.831734	0.885406
LMX1A	32.1764	-1.17495	0.308529	-3.80824	0.000139958	0.000506769
RXRG	31.3188	-1.59529	0.235493	-6.77427	1.25036e-11	1.62367e-10
LOC400794	1.17496	-2.06395	0.716262	-2.88156	0.00395713	0.0100671
LRRC52	0.112967	-0.515195	2.49606	-0.206404	0.836476	NA
MGST3	2050.84	-0.736086	0.140797	-5.22798	1.71368e-07	1.09623e-06
ALDH9A1	1889.96	-0.355138	0.0703345	-5.04927	4.4351e-07	2.63334e-06
LOC440700	0.542357	0.192696	0.820951	0.234723	0.814424	0.873547
TMCO1	3212.45	-0.820874	0.102845	-7.98166	1.44382e-15	3.35662e-14
LOC100147773	42.2996	-0.382621	0.238313	-1.60554	0.108374	0.178944
UCK2	1331.54	-0.767878	0.100685	-7.62657	2.41088e-14	4.65831e-13
MIR3658	0	NA	NA	NA	NA	NA
FAM78B	17.083	-0.515269	0.20899	-2.46552	0.0136816	0.0298552
MIR921	2.37241	-1.34339	0.439072	-3.0596	0.00221632	0.00601649
FMO9P	0.022633	-0.180294	3.58082	-0.0503501	0.959843	NA
POGK	1385.78	-0.0785426	0.0621622	-1.26351	0.206406	0.306215
TADA1	357	-0.188783	0.0548735	-3.44034	0.000580983	0.0018251
ILDR2	38.0285	-0.678067	0.204136	-3.32164	0.000894892	0.00269026
MAEL	1.06194	-1.0969	0.698213	-1.57101	0.11618	0.189894
GPA33	13502.7	-0.790189	0.2119	-3.72907	0.000192189	0.000673376
DUSP27	18.4354	1.84109	0.745836	2.46849	0.0135685	0.0296622
LINC01363	0.0677722	-0.540959	3.58082	-0.151071	0.879919	NA
POU2F1	1886.25	-0.0991321	0.0708929	-1.39834	0.162012	0.250692
CD247	156.485	1.34868	0.176449	7.64345	2.11469e-14	4.12651e-13
CREG1	1829.8	-0.195549	0.0811769	-2.40893	0.0159995	0.0342813
RCSD1	655.456	0.443615	0.185962	2.38551	0.0170554	0.0362461
MPZL1	3610.32	0.0355878	0.0545549	0.652329	0.514189	0.626919
ADCY10	23.0937	-1.23495	0.193216	-6.39158	1.6418e-10	1.7897e-09
MPC2	2200.78	-0.569782	0.0999552	-5.70037	1.19547e-08	9.52334e-08
DCAF6	1984.92	-0.367209	0.0643052	-5.71042	1.127e-08	9.02096e-08
MIR1255B2	4.04498	-0.426326	0.354728	-1.20184	0.229426	0.333828
GPR161	361.481	-0.620921	0.216207	-2.87188	0.00408041	0.0103443
TIPRL	1376.2	-0.217099	0.0723463	-3.00083	0.00269247	0.00715307
SFT2D2	668.663	-0.228019	0.0866717	-2.63084	0.00851753	0.0197236
ANKRD36BP1	0.40669	-1.14606	1.06506	-1.07605	0.281903	0.393581
TBX19	44.99	-0.253398	0.151159	-1.67637	0.0936666	0.158267
MIR557	0.180787	-0.309097	1.5842	-0.195112	0.845305	NA
LOC100505918	0.316364	1.23591	1.27623	0.968405	0.332842	0.448929
LOC101928565	8.27042	1.7288	0.347035	4.98164	6.30485e-07	3.63683e-06
XCL2	12.4731	0.940595	0.30609	3.07294	0.00211963	0.00578372
XCL1	14.3715	0.475366	0.28079	1.69296	0.090463	0.153741
DPT	152.3	-0.0626137	0.347942	-0.179954	0.857189	0.903008
LINC00626	0	NA	NA	NA	NA	NA
LINC00970	6.48527	-2.64375	0.411266	-6.42831	1.29033e-10	1.43253e-09
ATP1B1	10357.7	-0.125941	0.147819	-0.851999	0.394215	0.511636
NME7	135.851	0.255699	0.0839278	3.04666	0.002314	0.00625813
BLZF1	658.661	-0.0352862	0.0756843	-0.46623	0.641051	0.7372
CCDC181	7.6148	-0.318283	0.443879	-0.717049	0.473344	0.58991
SLC19A2	379.954	-0.113377	0.107933	-1.05044	0.293518	0.406574
F5	109.188	0.8744	0.21503	4.0664	4.77448e-05	0.000190662
SELP	149.799	2.7353	0.197477	13.8512	1.25051e-43	9.67362e-41
SELL	419.122	2.8312	0.345252	8.20039	2.39611e-16	6.27568e-15
SELE	57.7425	3.90905	0.40873	9.5639	1.13405e-21	6.97827e-20
METTL18	154.65	-0.221827	0.0982678	-2.25738	0.0239845	0.0488348
C1orf112	277.038	0.232166	0.111468	2.0828	0.0372691	0.0717986
SCYL3	642.551	-0.292979	0.0599362	-4.88818	1.01775e-06	5.65096e-06
KIFAP3	1290.21	-0.215913	0.0972933	-2.21919	0.0264736	0.0533264
METTL11B	0	NA	NA	NA	NA	NA
MIR3119-2	0.0226031	0.206135	3.58082	0.0575664	0.954094	NA
MIR3119-1	0	NA	NA	NA	NA	NA
LINC01142	0.0903605	-0.334863	3.58082	-0.0935157	0.925494	NA
LOC101928650	10.508	-1.59212	0.361867	-4.39975	1.08378e-05	4.9172e-05
GORAB	454.233	-0.203995	0.0725301	-2.81255	0.00491505	0.0121929
PRRX1	231.28	2.33529	0.342321	6.82194	8.98196e-12	1.19575e-10
MROH9	0.0225985	0.206135	3.58082	0.0575664	0.954094	NA
FMO3	16.1557	2.31112	0.427383	5.40761	6.38698e-08	4.43688e-07
MIR1295A	0.81348	1.19268	0.685162	1.74073	0.0817312	0.140981
MIR1295B	0.135543	0.257672	2.09954	0.122727	0.902323	NA
FMO6P	0.451926	2.36185	0.854337	2.76454	0.00570024	0.013893
FMO2	11.9537	0.754648	0.394368	1.91356	0.0556763	0.101751
FMO1	3.43481	1.81962	0.521964	3.4861	0.000490127	0.00157299
FMO4	214.829	-1.30278	0.161174	-8.0831	6.31406e-16	1.54534e-14
TOP1P1	24.1341	-0.871694	0.172608	-5.05014	4.41477e-07	2.62276e-06
PRRC2C	8655.36	0.199356	0.0747163	2.66817	0.00762648	0.0178815
MYOC	3.50224	-4.12485	0.72664	-5.67661	1.37387e-08	1.08172e-07
VAMP4	406.784	0.140591	0.0848171	1.65758	0.0974023	0.163685
METTL13	656.308	-0.0232914	0.0692185	-0.336491	0.736501	0.813162
DNM3	137.656	-0.034249	0.140873	-0.243119	0.807913	0.868543
DNM3-IT1	2.89234	-0.711062	0.365455	-1.94569	0.0516922	0.0954766
DNM3OS	252.308	0.110527	0.232325	0.475744	0.634257	0.731018
MIR214	0	NA	NA	NA	NA	NA
MIR3120	1.67196	-0.185843	0.582562	-0.319009	0.749719	0.823399
MIR199A2	0	NA	NA	NA	NA	NA
C1orf105	1.08461	-1.33786	0.654246	-2.04489	0.0408655	0.0778151
[truncated: 24,476 more rows]

## Sheet: UC_vs_R
gene	baseMean	log2FoldChange	lfcSE	stat	pvalue	padj
DDX11L1	0.0225985	0.206339	3.69829	0.0557929	0.955507	NA
WASH7P	89.0964	-0.173119	0.166239	-1.04138	0.297697	0.43589
MIR6859-3	0	NA	NA	NA	NA	NA
MIR6859-2	0	NA	NA	NA	NA	NA
MIR6859-1	0	NA	NA	NA	NA	NA
MIR6859-4	0	NA	NA	NA	NA	NA
MIR1302-2	0	NA	NA	NA	NA	NA
MIR1302-11	0	NA	NA	NA	NA	NA
MIR1302-9	0	NA	NA	NA	NA	NA
MIR1302-10	0	NA	NA	NA	NA	NA
FAM138A	0	NA	NA	NA	NA	NA
FAM138C	0	NA	NA	NA	NA	NA
FAM138F	0	NA	NA	NA	NA	NA
OR4F5	0	NA	NA	NA	NA	NA
LOC729737	35.6362	0.613263	0.307938	1.99152	0.0464241	0.101366
FAM138D	0.0225873	0	3.69829	0	1	NA
OR4F29	0	NA	NA	NA	NA	NA
OR4F3	0	NA	NA	NA	NA	NA
OR4F16	0	NA	NA	NA	NA	NA
LOC100132287	0	NA	NA	NA	NA	NA
LOC100132062	0	NA	NA	NA	NA	NA
LOC101928626	0.0225989	0.206339	3.69829	0.0557929	0.955507	NA
MIR6723	0.0451841	0.206339	3.69829	0.0557929	0.955507	NA
LOC100133331	21.3318	0.175348	0.213332	0.821949	0.411106	0.552908
LOC100288069	87.8324	0.284068	0.154691	1.83636	0.0663051	0.135309
FAM87B	1.78506	0.214305	0.51544	0.415771	0.677578	0.782905
LINC00115	46.4353	-0.0150699	0.188024	-0.0801486	0.936119	0.961921
LINC01128	263.696	-0.278358	0.105919	-2.62804	0.0085879	0.0252325
FAM41C	0.610092	-1.06414	0.869665	-1.22362	0.221095	0.34948
LOC100130417	23.8608	0.108791	0.245592	0.442973	0.657785	0.7671
SAMD11	117.453	-0.186627	0.162919	-1.14552	0.251993	0.385845
NOC2L	1087.38	-0.245405	0.0882211	-2.7817	0.00540744	0.0170811
KLHL17	84.0814	0.553995	0.216602	2.55766	0.0105378	0.0299147
PLEKHN1	22.6188	0.525995	0.202127	2.6023	0.00926017	0.0268832
PERM1	1.01672	-1.19242	0.767316	-1.55401	0.120182	0.216801
HES4	73.2084	-0.703326	0.216935	-3.2421	0.00118652	0.00471735
ISG15	310.806	1.29087	0.239991	5.37885	7.49629e-08	9.51199e-07
AGRN	1118.98	-0.102848	0.163445	-0.629253	0.529184	0.660374
RNF223	22.7548	-0.548918	0.30042	-1.82717	0.0676742	0.137507
C1orf159	147.17	-0.221357	0.13849	-1.59836	0.109963	0.202054
LINC01342	19.8629	-0.854254	0.221598	-3.85497	0.000115746	0.000638902
MIR200B	26.4824	-0.735905	0.281485	-2.61436	0.00893944	0.026099
MIR200A	28.3816	-0.650009	0.297194	-2.18715	0.0287314	0.0683796
MIR429	30.324	-0.482096	0.314889	-1.531	0.125769	0.224988
TTLL10	9.67096	-0.850419	0.241615	-3.51973	0.000431981	0.00196735
TNFRSF18	54.4804	0.903626	0.21535	4.19609	2.71564e-05	0.000178623
TNFRSF4	60.5148	1.63019	0.214325	7.60619	2.82301e-14	1.49869e-12
SDF4	2422	-0.232227	0.0953813	-2.43472	0.0149033	0.0399859
B3GALT6	252.11	-0.136602	0.0919486	-1.48563	0.137377	0.241309
FAM132A	84.6246	-0.32896	0.308138	-1.06757	0.285714	0.423584
UBE2J2	555.128	-0.181729	0.0760199	-2.39055	0.0168231	0.0441668
SCNN1D	24.1783	0.659369	0.305939	2.15523	0.0311441	0.0732583
ACAP3	548.931	-0.202874	0.144381	-1.40513	0.159983	0.272039
MIR6726	0	NA	NA	NA	NA	NA
PUSL1	182.352	-0.209858	0.107244	-1.95683	0.0503675	0.108284
CPSF3L	907.334	-0.211018	0.0786375	-2.68343	0.00728713	0.0220046
MIR6727	0	NA	NA	NA	NA	NA
CPTP	806.856	-0.710414	0.126849	-5.60049	2.13746e-08	3.10097e-07
TAS1R3	46.458	0.798417	0.235296	3.39325	0.000690688	0.00295833
DVL1	966.037	-0.577459	0.133143	-4.33713	1.44358e-05	0.000102585
MIR6808	0	NA	NA	NA	NA	NA
MXRA8	383.573	0.0930541	0.201619	0.461534	0.644416	0.756124
AURKAIP1	1052.57	-0.336607	0.0988134	-3.40649	0.000658033	0.00283303
CCNL2	1371.82	0.0034521	0.162485	0.0212456	0.98305	0.995365
LOC148413	256.221	-0.15146	0.0793676	-1.90833	0.056348	0.118691
MRPL20	811.868	-0.235069	0.0814196	-2.88713	0.00388777	0.0129385
ANKRD65	30.5734	0.567786	0.268014	2.11849	0.0341336	0.0789066
TMEM88B	0.0225944	0.206339	3.69829	0.0557929	0.955507	NA
LOC102724312	10.9817	0.628221	0.253867	2.47461	0.0133382	0.0363816
VWA1	654.974	0.660375	0.151452	4.36029	1.29889e-05	9.32206e-05
ATAD3C	12.654	0.658258	0.223471	2.94561	0.00322314	0.0110442
ATAD3B	298.469	-0.332727	0.179368	-1.85499	0.0635971	0.130793
ATAD3A	365.473	-0.240612	0.116438	-2.06644	0.0387874	0.087706
TMEM240	5.49079	-0.608187	0.290337	-2.09476	0.0361919	0.0828242
SSU72	1048.95	-0.320349	0.0633857	-5.05396	4.32732e-07	4.54999e-06
C1orf233	40.0413	0.0827183	0.17888	0.462423	0.643778	0.75558
MIB2	426.28	-0.245206	0.169917	-1.44309	0.148995	0.257457
MMP23B	1.89808	0.245358	0.445405	0.550864	0.581727	0.705341
MMP23A	1.64955	-0.49733	0.631761	-0.787213	0.431157	0.572235
CDK11B	484.941	-0.225817	0.0934868	-2.4155	0.0157136	0.0418122
SLC35E2B	1228.1	0.165401	0.158562	1.04313	0.296889	0.435216
CDK11A	315.981	-0.0567048	0.14745	-0.384571	0.700556	0.800149
SLC35E2	543.733	0.169302	0.197706	0.856333	0.391813	0.534022
NADK	1647.28	-0.142076	0.101113	-1.40513	0.159983	0.272039
GNB1	4704.86	-0.22967	0.0710061	-3.2345	0.00121854	0.00482367
CALML6	2.98266	0.415212	0.412441	1.00672	0.31407	0.453608
TMEM52	31.0689	-0.716449	0.185812	-3.85577	0.000115367	0.000636971
CFAP74	0.47447	0.00024067	1.09642	0.000219506	0.999825	1
GABRD	2.07899	0.965355	0.525486	1.83707	0.0661994	0.135119
PRKCZ	604.525	-0.429917	0.122508	-3.50931	0.000449276	0.00203754
FAAP20	167.891	-0.118093	0.0772082	-1.52953	0.126132	0.225545
SKI	786.868	-0.0656274	0.0933465	-0.703052	0.482024	0.619401
MORN1	162.876	-0.100803	0.0951979	-1.05888	0.289654	0.427814
LOC100129534	32.6066	-0.0695359	0.19974	-0.348132	0.727741	0.819787
RER1	2721.61	-0.252012	0.0933771	-2.69886	0.00695772	0.0211634
PEX10	283.337	-0.287383	0.0796291	-3.60903	0.000307349	0.0014712
PLCH2	81.9127	0.0518243	0.25687	0.201753	0.84011	0.902931
PANK4	388.841	-0.0699587	0.063957	-1.09384	0.274025	0.410953
HES5	59.3144	-2.41922	0.301112	-8.03428	9.41337e-16	7.03082e-14
LOC115110	521.363	-0.222637	0.192879	-1.15429	0.248383	0.381505
TNFRSF14	1329	0.124951	0.124389	1.00452	0.315129	0.454774
LOC100996583	59.2706	-0.556205	0.175688	-3.16586	0.00154624	0.0059298
FAM213B	883.836	-0.660336	0.122166	-5.40526	6.47157e-08	8.34371e-07
MMEL1	44.4247	-1.00759	0.192076	-5.24576	1.5564e-07	1.81636e-06
TTC34	5.87504	0.15221	0.271555	0.560513	0.57513	0.699927
ACTRT2	0	NA	NA	NA	NA	NA
LINC00982	9.4	-0.794958	0.26736	-2.97336	0.00294555	0.0102436
PRDM16	39.7693	0.0308558	0.18946	0.162862	0.870627	0.920435
MIR4251	0.38412	1.75132	0.987713	1.7731	0.076212	0.15114
ARHGEF16	1200.02	-0.634245	0.183942	-3.44806	0.000564619	0.00248391
MEGF6	212.924	0.351283	0.212061	1.65652	0.0976172	0.183892
MIR551A	0.248533	0.412439	1.4665	0.281241	0.778525	0.857375
TPRG1L	1144.32	-0.786797	0.110846	-7.09811	1.26474e-12	4.6196e-11
WRAP73	272.489	-0.0926288	0.0896244	-1.03352	0.30136	0.439878
TP73	28.2698	1.35734	0.236492	5.73945	9.49846e-09	1.48869e-07
TP73-AS1	183.504	0.494466	0.162447	3.04387	0.00233557	0.00840899
CCDC27	0.0225926	0.206339	3.69829	0.0557929	0.955507	NA
SMIM1	8.6319	0.249438	0.292981	0.851382	0.394557	0.536425
LRRC47	665.151	-0.252237	0.07349	-3.43226	0.000598576	0.00261184
CEP104	855.661	-0.0857926	0.0548363	-1.56452	0.117695	0.21315
DFFB	194.621	-0.0747085	0.0775578	-0.963262	0.335416	0.476276
C1orf174	429.15	-0.113793	0.0562586	-2.02268	0.0431058	0.0956238
LINC01134	33.714	-0.329755	0.224861	-1.46648	0.142518	0.248806
LINC01346	0	NA	NA	NA	NA	NA
LOC284661	0.0903843	0.206339	3.16232	0.0652492	0.947976	NA
AJAP1	15.7043	0.308614	0.24727	1.24808	0.212	0.338288
MIR4417	0	NA	NA	NA	NA	NA
MIR4689	0.881228	-0.485405	0.807043	-0.601461	0.547533	0.675605
NPHP4	205.943	0.0944517	0.107781	0.876331	0.38085	0.52336
KCNAB2	307.814	0.973808	0.183932	5.2944	1.19406e-07	1.43605e-06
CHD5	7.54766	-0.30841	0.35424	-0.870625	0.383959	0.526297
RPL22	3820.55	-0.159964	0.0684703	-2.33625	0.0194784	0.0497938
LOC102724450	8.31543	-0.31219	0.249459	-1.25147	0.210763	0.336845
RNF207	218.977	-0.214818	0.2365	-0.90832	0.363709	0.505673
ICMT	2222.2	-0.329596	0.0824135	-3.9993	6.35314e-05	0.000377943
LINC00337	2.71127	-0.311622	0.441496	-0.705833	0.480292	0.617805
HES3	0	NA	NA	NA	NA	NA
GPR153	797.557	-1.07635	0.193992	-5.5484	2.88291e-08	4.04691e-07
ACOT7	703.796	-0.543397	0.144325	-3.7651	0.000166483	0.000873974
HES2	426.252	-0.496061	0.168181	-2.94957	0.00318217	0.0109233
ESPN	294.234	-0.634005	0.281512	-2.25214	0.0243135	0.0599055
MIR4252	0	NA	NA	NA	NA	NA
TNFRSF25	292.489	0.449618	0.217501	2.0672	0.0387157	0.0875713
PLEKHG5	365.021	-0.187748	0.171975	-1.09172	0.274957	0.412094
NOL9	931.197	-0.0368956	0.0562075	-0.656418	0.511556	0.645968
TAS1R1	1.92092	0.907089	0.58348	1.55462	0.120037	0.216663
ZBTB48	307.583	-0.0753323	0.105751	-0.712357	0.476244	0.614087
KLHL21	437.876	0.0928259	0.0892954	1.03954	0.298555	0.436791
PHF13	203.076	0.186028	0.0959573	1.93865	0.052544	0.112294
THAP3	168.502	-0.0112157	0.0666941	-0.168167	0.866452	0.918261
DNAJC11	1645.42	-0.625475	0.0857003	-7.2984	2.91214e-13	1.22242e-11
LOC100505887	0	NA	NA	NA	NA	NA
CAMTA1	420.34	-0.117604	0.0651187	-1.806	0.070918	0.142852
VAMP3	2286.29	-0.160122	0.0907214	-1.76498	0.0775669	0.153364
PER3	771.103	-0.613818	0.247375	-2.48133	0.0130894	0.0358066
UTS2	9.39983	-0.892699	0.44122	-2.02325	0.0430474	0.0955334
TNFRSF9	113.87	3.40606	0.311778	10.9246	8.78996e-28	6.14163e-25
PARK7	1473.21	-0.0917711	0.0791357	-1.15967	0.246184	0.378825
ERRFI1	1237.94	0.569555	0.201431	2.82754	0.00469065	0.0151686
LOC102724539	0	NA	NA	NA	NA	NA
SLC45A1	11.3659	0.000249702	0.317888	0.000785505	0.999373	1
RERE	1748	-0.160921	0.0849418	-1.89448	0.0581607	0.121751
LOC102724552	7.16309	0.138937	0.292729	0.474628	0.635052	0.749328
ENO1	11993.7	-0.0629392	0.129409	-0.486357	0.626714	0.742716
MIR6728	0.790814	-0.240774	0.760092	-0.31677	0.751418	0.837296
ENO1-AS1	6.55279	0.150501	0.283877	0.530164	0.595998	0.717902
CA6	0.248588	-0.411957	1.85105	-0.222553	0.823883	0.890885
SLC2A7	0.67795	0.152249	0.852554	0.17858	0.858267	0.913981
SLC2A5	109.192	0.869013	0.258082	3.3672	0.000759368	0.00321186
GPR157	51.0895	-0.316984	0.167148	-1.89642	0.0579045	0.12132
MIR34A	2.55342	-0.187357	0.531515	-0.352497	0.724466	0.817372
H6PD	2185.74	0.131673	0.0944625	1.39391	0.163344	0.276602
SPSB1	512.269	-0.136856	0.102146	-1.33981	0.180308	0.298847
LOC100506022	10.9365	0.236906	0.229581	1.03191	0.302115	0.440631
SLC25A33	209.42	-0.181043	0.123226	-1.4692	0.14178	0.247677
TMEM201	177.721	-0.231952	0.0997097	-2.32627	0.0200041	0.0508914
PIK3CD	463.374	1.61419	0.184842	8.73285	2.48333e-18	3.02185e-16
PIK3CD-AS1	1.40099	2.92696	0.688361	4.25207	2.11807e-05	0.000143636
PIK3CD-AS2	8.90291	0.78298	0.279451	2.80185	0.00508108	0.0162229
CLSTN1	4302.02	-0.422934	0.135995	-3.10992	0.00187137	0.00697845
CTNNBIP1	483.337	-0.370526	0.112508	-3.29333	0.000990091	0.00403944
LZIC	750.189	-0.233302	0.0763886	-3.05415	0.00225702	0.0081832
NMNAT1	670.573	-0.399282	0.0904367	-4.41504	1.0099e-05	7.49124e-05
MIR5697	3.8644	-0.621425	0.417164	-1.48964	0.136319	0.239917
RBP7	18.1456	0.105943	0.23969	0.442001	0.658489	0.767564
UBE4B	1461.39	0.0707699	0.0570917	1.23958	0.215129	0.342273
KIF1B	2758.28	-0.232809	0.0686346	-3.39201	0.000693818	0.0029702
MIR1273D	1.33313	-0.321842	0.60496	-0.532005	0.594723	0.716924
RNU6-1	0	NA	NA	NA	NA	NA
RNU6-2	0	NA	NA	NA	NA	NA
RNU6-7	0	NA	NA	NA	NA	NA
RNU6-9	0	NA	NA	NA	NA	NA
RNU6-8	0	NA	NA	NA	NA	NA
PGD	1966.33	0.107826	0.091346	1.18041	0.237838	0.369023
APITD1-CORT	0	NA	NA	NA	NA	NA
APITD1	12.7223	0.282937	0.210329	1.34521	0.178557	0.296432
CORT	3.36677	0.000200912	0.405385	0.000495609	0.999605	1
DFFA	488.489	-0.0821026	0.0585205	-1.40297	0.160625	0.272981
PEX14	210.644	-0.41193	0.0946358	-4.3528	1.34413e-05	9.62439e-05
CASZ1	1285.93	-0.506803	0.164723	-3.0767	0.00209304	0.00768004
C1orf127	18.077	-0.540789	0.22909	-2.3606	0.0182453	0.0471592
TARDBP	1697.6	0.0203017	0.0533372	0.380629	0.703478	0.802301
MASP2	0.158157	0.20634	1.86648	0.11055	0.911973	NA
SRM	347.509	0.206913	0.138976	1.48884	0.136529	0.240171
EXOSC10	1292.59	-0.0956662	0.039925	-2.39615	0.0165685	0.0436108
MTOR	2752.79	-0.0672545	0.0579797	-1.15997	0.246063	0.378693
MTOR-AS1	0.0677711	0.206339	3.69829	0.0557929	0.955507	NA
ANGPTL7	14.936	0.187882	0.300661	0.624898	0.532038	0.662229
UBIAD1	359.434	-0.251528	0.0866302	-2.90347	0.0036905	0.012374
PTCHD2	6.41722	-0.44149	0.284631	-1.5511	0.120879	0.217751
LOC101929181	0	NA	NA	NA	NA	NA
FBXO2	9.64873	0.944752	0.269471	3.50595	0.000454982	0.00205739
FBXO44	95.5151	0.872609	0.17465	4.99632	5.84334e-07	5.95889e-06
FBXO6	175.238	0.810256	0.1439	5.63071	1.79474e-08	2.63374e-07
MAD2L2	130.428	0.758391	0.122511	6.1904	6.00133e-10	1.23212e-08
DRAXIN	2.34987	0.87478	0.444272	1.96902	0.048951	0.105732
AGTRAP	228.022	0.381517	0.0914452	4.17208	3.01832e-05	0.000196268
C1orf167	6.89189	0.896123	0.279479	3.20641	0.00134405	0.00525488
LOC102724659	0	NA	NA	NA	NA	NA
MTHFR	1102.45	-0.0850557	0.0905912	-0.938896	0.347784	0.48927
CLCN6	322.225	0.0432815	0.106488	0.406445	0.684416	0.787947
NPPA-AS1	13.5351	-0.412831	0.255676	-1.61467	0.106383	0.196961
NPPA	0	NA	NA	NA	NA	NA
NPPB	0.0225848	0.206339	3.69829	0.0557929	0.955507	NA
RNU5E-1	83.2683	-0.678101	0.299185	-2.26649	0.0234212	0.0579644
KIAA2013	1682.93	-0.356348	0.115732	-3.07908	0.0020764	0.00762285
PLOD1	880.611	0.149907	0.0918263	1.63251	0.102573	0.191232
MFN2	2661.72	-0.444021	0.0923742	-4.80676	1.53393e-06	1.40605e-05
MIIP	175.054	0.140611	0.11006	1.27758	0.201398	0.325495
MIR6729	0.0225853	-0.205857	3.69829	-0.0556627	0.95561	NA
TNFRSF8	23.6369	2.39808	0.23383	10.2557	1.11617e-24	4.16831e-22
MIR7846	0	NA	NA	NA	NA	NA
TNFRSF1B	1132.14	0.539516	0.12229	4.41179	1.02521e-05	7.58593e-05
MIR4632	0.836112	2.12873	0.838302	2.53934	0.0111063	0.0312378
VPS13D	7152.08	-0.335243	0.0786933	-4.26013	2.04309e-05	0.000139249
SNORA59A	0	NA	NA	NA	NA	NA
SNORA59B	0	NA	NA	NA	NA	NA
DHRS3	1040.59	-0.250313	0.144466	-1.73268	0.0831518	0.162027
MIR6730	0.65527	0.362764	0.905118	0.400792	0.688573	0.790915
AADACL4	0.0225959	0	3.69829	0	1	NA
AADACL3	0	NA	NA	NA	NA	NA
C1orf158	0	NA	NA	NA	NA	NA
PRAMEF12	0.0225888	0.206339	3.69829	0.0557929	0.955507	NA
PRAMEF1	0	NA	NA	NA	NA	NA
PRAMEF11	0	NA	NA	NA	NA	NA
HNRNPCL1	0.768424	1.19008	0.813343	1.4632	0.143414	0.249967
PRAMEF2	0.0225888	0.206339	3.69829	0.0557929	0.955507	NA
PRAMEF4	0	NA	NA	NA	NA	NA
PRAMEF10	0	NA	NA	NA	NA	NA
PRAMEF7	0	NA	NA	NA	NA	NA
PRAMEF6	0	NA	NA	NA	NA	NA
LOC101929983	0	NA	NA	NA	NA	NA
HNRNPCL3	0	NA	NA	NA	NA	NA
HNRNPCL4	0	NA	NA	NA	NA	NA
PRAMEF25	0	NA	NA	NA	NA	NA
PRAMEF26	0	NA	NA	NA	NA	NA
LOC649324	0	NA	NA	NA	NA	NA
LOC645354	0	NA	NA	NA	NA	NA
HNRNPCL2	0.24853	0.00024067	1.4665	0.000164112	0.999869	1
PRAMEF9	0	NA	NA	NA	NA	NA
LOC400736	0	NA	NA	NA	NA	NA
LOC391003	0	NA	NA	NA	NA	NA
PRAMEF22	0	NA	NA	NA	NA	NA
PRAMEF5	0.0226031	0.206339	3.69829	0.0557929	0.955507	NA
PRAMEF8	0.0225888	0.206339	3.69829	0.0557929	0.955507	NA
LOC645382	0	NA	NA	NA	NA	NA
PRAMEF15	0	NA	NA	NA	NA	NA
PRAMEF14	0	NA	NA	NA	NA	NA
PRAMEF19	0	NA	NA	NA	NA	NA
PRAMEF16	0	NA	NA	NA	NA	NA
PRAMEF17	0	NA	NA	NA	NA	NA
PRAMEF20	0	NA	NA	NA	NA	NA
LRRC38	0.0226031	0.206339	3.69829	0.0557929	0.955507	NA
PDPN	229.97	2.0954	0.279249	7.5037	6.20398e-14	3.068e-12
PRDM2	1442.75	0.191984	0.0709076	2.70753	0.00677865	0.020703
KAZN	223.955	0.0308274	0.139067	0.221673	0.824568	0.891447
TMEM51-AS1	126.473	-0.268857	0.181618	-1.48034	0.138783	0.243365
TMEM51	394.986	-0.319346	0.0827395	-3.85965	0.000113549	0.000627577
C1orf195	0.158152	0.824636	2.141	0.385163	0.700116	NA
FHAD1	39.4326	0.187382	0.26423	0.709161	0.478224	0.615725
EFHD2	2682.51	-0.305516	0.111467	-2.74086	0.00612793	0.019005
CTRC	0.610101	2.05909	0.768964	2.67774	0.00741202	0.0223319
CELA2A	0.0225873	0	3.69829	0	1	NA
CELA2B	0.0451822	0.000240669	3.69829	6.50756e-05	0.999948	NA
CASP9	314.925	-0.304178	0.108668	-2.79916	0.00512355	0.0163104
DNAJC16	1196.14	-0.117656	0.0487498	-2.41347	0.0158013	0.0419894
AGMAT	527.621	-0.754955	0.153054	-4.93261	8.11383e-07	7.97394e-06
DDI2	361.682	-0.0995145	0.0742264	-1.34069	0.180022	0.298473
RSC1A1	176.953	-0.0933507	0.0865761	-1.07825	0.280922	0.418634
PLEKHM2	828.751	0.0772302	0.063663	1.21311	0.225088	0.354473
SLC25A34	197.674	-1.61962	0.250095	-6.47601	9.4177e-11	2.22451e-09
TMEM82	62.5941	-0.578172	0.320368	-1.80471	0.0711199	0.143152
FBLIM1	2557.51	-0.461693	0.167802	-2.75142	0.00593367	0.0184988
UQCRHL	164.889	-0.353748	0.117116	-3.02049	0.00252362	0.00899187
FLJ37453	74.2983	-0.0141965	0.0869835	-0.163209	0.870354	0.92032
SPEN	3226.15	-0.154308	0.0789983	-1.95331	0.050783	0.109026
MIR5096	5.87481	-0.181728	0.360502	-0.504097	0.614193	0.732325
ZBTB17	356.594	-0.0166513	0.0863621	-0.192808	0.84711	0.907348
C1orf64	0.0225959	0	3.69829	0	1	NA
HSPB7	26.0311	-0.311266	0.372402	-0.835834	0.403249	0.545114
CLCNKA	3.27612	-0.414919	0.594246	-0.698227	0.485035	0.622054
CLCNKB	7.5015	-1.37824	0.651215	-2.11641	0.0343096	0.079235
FAM131C	0.451914	-0.774577	0.951102	-0.8144	0.415416	0.55687
EPHA2	1213.56	-0.311323	0.219572	-1.41786	0.156231	0.267041
ARHGEF19	111.897	0.0117279	0.136168	0.0861287	0.931364	0.959053
RSG1	59.813	-0.0978057	0.137013	-0.713843	0.475325	0.613165
FBXO42	687.41	0.0251836	0.0558439	0.450964	0.652016	0.762439
SZRD1	2106.38	-0.157465	0.0687746	-2.28958	0.0220455	0.0551774
SPATA21	0.474478	1.60492	1.02425	1.56693	0.117131	0.212344
NECAP2	1029.25	0.229544	0.0604132	3.79956	0.00014495	0.000773117
CROCCP3	115.897	0.0943088	0.162047	0.581983	0.560578	0.686389
RNU1-1	0	NA	NA	NA	NA	NA
RNU1-2	0	NA	NA	NA	NA	NA
RNU1-3	0	NA	NA	NA	NA	NA
RNU1-28P	0	NA	NA	NA	NA	NA
RNVU1-18	0	NA	NA	NA	NA	NA
RNU1-27P	0	NA	NA	NA	NA	NA
RNU1-4	0	NA	NA	NA	NA	NA
FAM231B	0	NA	NA	NA	NA	NA
MIR3675	0.0451729	0.206339	3.69829	0.0557929	0.955507	NA
NBPF1	920.348	-0.921473	0.190851	-4.82823	1.37753e-06	1.28002e-05
CROCCP2	337.61	0.0755088	0.161198	0.468422	0.639483	0.752456
MST1P2	77.29	-0.538926	0.535827	-1.00578	0.31452	0.454136
FAM231A	0	NA	NA	NA	NA	NA
FAM231C	0	NA	NA	NA	NA	NA
ESPNP	1.37832	-0.866919	0.922473	-0.939777	0.347332	0.488794
MST1L	148.665	-0.737876	0.610848	-1.20795	0.227065	0.356962
CROCC	293.284	0.128847	0.140256	0.918652	0.358278	0.50018
MFAP2	39.1132	1.48069	0.225289	6.57242	4.95026e-11	1.26891e-09
ATP13A2	1101.93	-0.403896	0.152089	-2.65565	0.00791547	0.0235733
SDHB	2015.94	-0.398047	0.0872225	-4.56359	5.02871e-06	4.03469e-05
PADI2	7739.42	-2.65832	0.253198	-10.499	8.73205e-26	4.2008e-23
PADI1	16.0433	-2.04394	0.393076	-5.19985	1.99447e-07	2.27609e-06
PADI3	3.75077	-0.494437	0.418993	-1.18006	0.237976	0.369185
MIR3972	0.0677904	-0.618053	3.69829	-0.167118	0.867277	NA
PADI4	8.08962	2.15907	0.39149	5.515	3.48772e-08	4.8056e-07
PADI6	0.135521	0.412438	2.52411	0.163399	0.870204	NA
RCC2	2467.68	0.107765	0.0663886	1.62324	0.104537	0.194191
ARHGEF10L	2048.56	-0.531691	0.104258	-5.09978	3.40044e-07	3.66253e-06
ACTL8	9.943	-0.0834237	0.393398	-0.212059	0.832061	0.896728
LOC101927876	0	NA	NA	NA	NA	NA
IGSF21	22.6622	-1.29932	0.419874	-3.09455	0.00197114	0.00729324
KLHDC7A	81.1424	0.187871	0.38014	0.494214	0.621155	0.73813
PAX7	0	NA	NA	NA	NA	NA
TAS1R2	0.248557	-1.23635	2.42822	-0.50916	0.61064	0.729052
ALDH4A1	150.72	0.3146	0.141754	2.21933	0.0264643	0.0641039
MIR4695	0	NA	NA	NA	NA	NA
MIR1290	0.338944	0.412623	1.6784	0.245843	0.805804	0.877761
IFFO2	320.971	1.0429	0.117931	8.84327	9.29587e-19	1.22029e-16
UBR4	7992.31	-0.108438	0.0701027	-1.54684	0.121902	0.219192
EMC1	1350.75	-0.22588	0.0621862	-3.63232	0.000280881	0.00135983
MRTO4	566.346	-0.241276	0.132255	-1.82432	0.0681034	0.138175
AKR7L	106.879	-1.16083	0.21021	-5.52225	3.34693e-08	4.61748e-07
AKR7A3	881.787	-0.704516	0.193025	-3.64988	0.000262364	0.0012857
LOC100506730	83.4495	-0.4487	0.108412	-4.13882	3.49094e-05	0.000222328
AKR7A2	1032.86	-0.357037	0.0968375	-3.68697	0.000226937	0.001136
PQLC2	161.182	-0.17278	0.107612	-1.60558	0.108366	0.199763
CAPZB	2468.95	-0.121598	0.060523	-2.00912	0.0445239	0.0981365
MINOS1-NBL1	0	NA	NA	NA	NA	NA
MINOS1	689.531	-0.385823	0.0666	-5.79313	6.90849e-09	1.11338e-07
RPS14P3	76.718	-0.227482	0.155373	-1.4641	0.143168	0.249618
NBL1	46.7064	-0.86837	0.160948	-5.39533	6.83964e-08	8.73506e-07
HTR6	1.87552	0.695596	0.648627	1.07241	0.283535	0.421276
TMCO4	629.024	0.0654997	0.0715208	0.915813	0.359765	0.501481
RNF186	457.787	0.0758427	0.181092	0.418808	0.675356	0.781255
OTUD3	550.11	-0.0499292	0.0809207	-0.617013	0.537226	0.666626
PLA2G2E	0	NA	NA	NA	NA	NA
PLA2G2A	2764.88	0.208651	0.361283	0.577526	0.563584	0.68909
PLA2G5	10.5524	-0.619666	0.464114	-1.33516	0.181825	0.300683
PLA2G2D	148.376	3.30944	0.477553	6.93001	4.20822e-12	1.34837e-10
PLA2G2F	4.94898	0.169743	0.788336	0.215318	0.82952	0.894924
PLA2G2C	0.655351	0.98397	0.841445	1.16938	0.24225	0.374127
UBXN10-AS1	3.16357	-0.308003	0.424807	-0.725042	0.468426	0.607188
UBXN10	297.794	-0.961565	0.168465	-5.70781	1.14439e-08	1.75549e-07
VWA5B1	16.9914	-1.50131	0.413479	-3.63093	0.000282404	0.00136507
LINC01141	0.090395	0.000240669	3.16225	7.61068e-05	0.999939	NA
CAMK2N1	1350.1	-0.720824	0.231471	-3.11409	0.0018451	0.00689526
MUL1	610.929	-0.529105	0.0876064	-6.03957	1.54523e-09	2.86311e-08
FAM43B	1.31046	-0.99977	0.771692	-1.29555	0.195129	0.317829
CDA	300.185	0.242579	0.331269	0.732271	0.464003	0.603405
PINK1	1546	-0.39784	0.162676	-2.44559	0.0144616	0.038955
MIR6084	0	NA	NA	NA	NA	NA
PINK1-AS	287.364	-0.157664	0.115601	-1.36386	0.172611	0.288975
DDOST	4455.74	-0.0850544	0.0764959	-1.11188	0.266189	0.402264
KIF17	10.891	-0.0198722	0.282045	-0.0704573	0.94383	0.967183
SH2D5	0.994262	-1.3624	0.759053	-1.79487	0.0726746	0.14551
HP1BP3	3602.58	0.0811006	0.0459006	1.76687	0.0772494	0.15282
EIF4G3	3447.56	-0.357885	0.0819461	-4.36732	1.25783e-05	9.06946e-05
MIR1256	7.25329	0.231505	0.323426	0.715791	0.474121	0.612115
ECE1	2497.97	-0.362117	0.123419	-2.93405	0.00334572	0.011389
LOC100506801	9.98771	1.50087	0.29185	5.1426	2.70958e-07	2.97012e-06
NBPF3	274.691	0.0981326	0.222404	0.441236	0.659042	0.768085
ALPL	110.207	1.72125	0.310215	5.54856	2.88035e-08	4.04594e-07
RAP1GAP	823.19	-1.08235	0.198376	-5.45608	4.8677e-08	6.50842e-07
USP48	1674.09	0.360811	0.0691075	5.22101	1.7795e-07	2.05788e-06
LDLRAD2	18.2354	1.18698	0.277445	4.27826	1.8836e-05	0.000129808
HSPG2	4413.75	-0.202694	0.146093	-1.38743	0.16531	0.279322
CELA3B	2.80196	-3.1683	0.76169	-4.15957	3.18845e-05	0.000205995
CELA3A	3.02812	-1.87443	0.793381	-2.36259	0.0181478	0.0469295
LOC101928043	1.01688	0.917741	0.756716	1.21279	0.225209	0.35461
LINC00339	119.377	0.365106	0.131886	2.76834	0.0056343	0.0176894
CDC42	7666.86	-0.0798946	0.0847989	-0.942165	0.346108	0.487685
WNT4	141.294	-0.219237	0.185053	-1.18473	0.236126	0.36684
MIR4418	0	NA	NA	NA	NA	NA
ZBTB40	1395.11	0.165639	0.0671371	2.46717	0.0136184	0.0370245
EPHA8	0.293675	-0.617898	1.3747	-0.44948	0.653086	0.763289
MIR6127	0	NA	NA	NA	NA	NA
C1QA	1715.87	0.450456	0.199052	2.263	0.0236356	0.0584414
C1QC	1860.51	0.288798	0.181568	1.59057	0.111705	0.204664
C1QB	2230.78	0.352105	0.205708	1.71168	0.0869561	0.167688
EPHB2	2921.93	-0.120964	0.0981366	-1.2326	0.217724	0.345386
MIR4684	3.61542	0.497726	0.442221	1.12551	0.260371	0.395737
MIR4253	0.0677605	-0.205857	3.69829	-0.0556627	0.95561	NA
LACTBL1	0	NA	NA	NA	NA	NA
C1orf234	0.316334	0.824584	1.146	0.719535	0.471812	0.610262
KDM1A	1887.5	-0.165744	0.0532454	-3.11283	0.001853	0.00691762
MIR3115	0.587436	0.20634	0.938413	0.219882	0.825963	0.892421
MIR4419A	0.045181	0.000240669	3.69829	6.50756e-05	0.999948	NA
LUZP1	2524.66	-0.436736	0.101045	-4.32219	1.54486e-05	0.000109173
HTR1D	33.8472	-3.89153	0.503205	-7.73348	1.04647e-14	6.07684e-13
LINC01355	339.309	0.259871	0.148334	1.75192	0.079787	0.156851
HNRNPR	4325.8	0.0822908	0.083812	0.981849	0.326174	0.466887
ZNF436	697.755	-0.0969032	0.0843532	-1.14878	0.250647	0.384273
ZNF436-AS1	41.7123	-0.102051	0.172894	-0.59025	0.555023	0.681855
TCEA3	1995.87	-0.6539	0.124241	-5.26314	1.41613e-07	1.67067e-06
ASAP3	619.772	-0.387205	0.135746	-2.85243	0.00433868	0.0141658
E2F2	570.679	-0.432898	0.168054	-2.57595	0.00999657	0.0286751
LOC101928163	0.519615	-0.568244	0.995547	-0.570786	0.568145	0.693648
ID3	1556.53	-0.632735	0.182297	-3.4709	0.000518711	0.00230231
MDS2	2.7117	0.765738	0.578587	1.32346	0.185682	0.305823
RPL11	10402.8	-0.194416	0.0686398	-2.83241	0.00461985	0.0149643
TCEB3	1848.99	-0.231019	0.0656162	-3.52077	0.000430303	0.00196221
TCEB3-AS1	39.6569	0.289157	0.119235	2.4251	0.0153042	0.0408742
PITHD1	900.304	-0.338403	0.061496	-5.50284	3.73713e-08	5.1038e-07
LYPLA2	933.618	-0.561976	0.134629	-4.17426	2.98963e-05	0.00019446
GALE	1598.14	-0.290553	0.167572	-1.7339	0.0829354	0.16181
HMGCL	1020.48	-0.359376	0.134401	-2.67392	0.00749714	0.0225508
FUCA1	6283.05	0.146666	0.164165	0.893407	0.371639	0.513767
CNR2	45.2393	2.17513	0.320278	6.79138	1.11064e-11	3.27298e-10
MIR378F	0	NA	NA	NA	NA	NA
PNRC2	3663.76	-0.205284	0.0788279	-2.6042	0.00920885	0.0267701
SRSF10	2923.97	0.0824514	0.0694007	1.18805	0.234814	0.365484
MYOM3	143.518	-0.189083	0.287651	-0.657333	0.510967	0.645375
IL22RA1	777.912	-0.431822	0.210831	-2.04819	0.0405412	0.0908558
IFNLR1	529.53	-0.124489	0.203829	-0.610753	0.541363	0.670168
LOC284632	5.62629	-0.761647	0.460283	-1.65474	0.0979781	0.184427
GRHL3	33.0829	1.75639	0.374262	4.69295	2.69298e-06	2.31468e-05
STPG1	241.966	-0.192838	0.192722	-1.0006	0.31702	0.456741
NIPAL3	1378.42	-0.0696216	0.0979745	-0.71061	0.477326	0.614917
RCAN3AS	1.73987	0.830384	0.56432	1.47148	0.141162	0.246751
RCAN3	565.44	0.0847631	0.0787369	1.07654	0.281688	0.419395
LOC100506985	2.37289	0.231626	0.528203	0.438518	0.661011	0.769924
NCMAP	71.7682	0.0197799	0.270175	0.0732115	0.941638	0.965827
SRRM1	2050.67	-0.10629	0.0527434	-2.01522	0.0438815	0.096997
CLIC4	3662.95	0.0118229	0.140137	0.0843666	0.932765	0.959841
RUNX3	332.295	1.40914	0.154706	9.10849	8.35403e-20	1.31122e-17
MIR6731	1.1976	0.716462	0.668278	1.0721	0.283675	0.421444
MIR4425	0.203372	0.824637	1.63363	0.504788	0.613707	NA
SYF2	1093.37	0.0340639	0.0784574	0.434171	0.664164	0.772433
RSRP1	1637.09	0.0588127	0.183462	0.320571	0.748535	0.835047
RHD	0.226048	0.00024067	1.8527	0.000129902	0.999896	NA
TMEM50A	2185.01	-0.0168815	0.0889593	-0.189766	0.849492	0.908777
RHCE	4.13528	0.54457	0.377106	1.44408	0.148717	0.257224
TMEM57	1093.64	0.0143097	0.0665453	0.215037	0.829739	0.895046
LDLRAP1	919.323	-0.216805	0.0961367	-2.25518	0.0241223	0.0595021
MAN1C1	182.829	0.509425	0.13993	3.64057	0.00027203	0.00132353
SEPN1	935.61	-0.0223337	0.104643	-0.213428	0.830993	0.896015
MTFR1L	633.238	-0.228022	0.0706159	-3.22904	0.00124205	0.0049048
LOC646471	4.92587	-0.553386	0.293527	-1.8853	0.0593899	0.123953
AUNIP	42.6614	0.0848798	0.207505	0.409049	0.682504	0.786457
PAQR7	128.977	-0.152018	0.112919	-1.34625	0.178221	0.295965
STMN1	1394.23	0.335148	0.127873	2.62095	0.00876856	0.0256866
MIR3917	0	NA	NA	NA	NA	NA
PAFAH2	1228.49	-0.277801	0.125347	-2.21625	0.0266743	0.0645403
EXTL1	6.39485	0.0513852	0.363765	0.141259	0.887665	0.930868
SLC30A2	6.25942	-0.183192	0.395528	-0.463159	0.64325	0.755206
TRIM63	4.63192	-0.54205	0.551417	-0.983014	0.325601	0.466427
PDIK1L	804.945	0.284804	0.0735548	3.872	0.000107946	0.000600747
FAM110D	22.7773	0.522153	0.215924	2.41822	0.0155964	0.0415368
ZNF593	156.091	-0.331614	0.142736	-2.32327	0.0201649	0.0512042
CNKSR1	347.283	-0.331457	0.1561	-2.12336	0.0337234	0.0781898
CATSPER4	0.3389	0.20634	1.17123	0.176173	0.860158	0.914585
LOC101928303	1.19742	0.289758	0.588107	0.492696	0.622228	0.739057
CEP85	469.483	0.0886647	0.0747637	1.18593	0.235649	0.366283
SH3BGRL3	3725.72	-0.361381	0.124345	-2.90627	0.00365762	0.0122943
UBXN11	134.878	0.199998	0.146303	1.36702	0.171619	0.287737
CD52	338.114	1.71474	0.224004	7.65495	1.93385e-14	1.05776e-12
AIM1L	452.945	-1.14038	0.297286	-3.83596	0.000125074	0.000682393
ZNF683	8.24808	1.36057	0.427794	3.18043	0.00147057	0.0056677
LIN28A	0.067786	0.000240669	3.69829	6.50756e-05	0.999948	NA
DHDDS	1558.49	-0.464135	0.108389	-4.28214	1.85103e-05	0.000127808
LOC101928324	18.5743	0.573008	0.209384	2.73664	0.00620707	0.019201
HMGN2	2553.44	0.247302	0.0853243	2.89837	0.00375103	0.0125483
RPS6KA1	3602.05	-0.608447	0.137396	-4.42842	9.49267e-06	7.11457e-05
MIR1976	0.813408	-0.892863	0.780489	-1.14398	0.252632	0.386497
ARID1A	2252.27	0.0438022	0.0622143	0.704054	0.481399	0.618856
PIGV	373.028	-0.26696	0.0930775	-2.86815	0.0041288	0.0135953
ZDHHC18	557.433	0.327388	0.0858088	3.81532	0.000136008	0.000732092
SFN	1648.37	-0.644162	0.214617	-3.00145	0.002687	0.00947579
GPN2	340.118	-0.349291	0.0863757	-4.04385	5.25799e-05	0.00032027
GPATCH3	202.192	-0.253898	0.0873696	-2.90602	0.00366059	0.0123004
NR0B2	11.9533	-0.878343	0.331043	-2.65326	0.00797178	0.0237117
NUDC	1021.42	-0.241556	0.0812766	-2.97202	0.00295843	0.0102823
KDF1	284.261	-0.57737	0.14429	-4.00146	6.29524e-05	0.000375037
TRNP1	28.8325	-0.598144	0.238821	-2.50457	0.0122599	0.033923
FAM46B	26.5289	-0.292097	0.319551	-0.914086	0.360671	0.502324
SLC9A1	1133	-0.821551	0.187666	-4.37774	1.19917e-05	8.69568e-05
WDTC1	848.907	-0.0833348	0.101861	-0.81812	0.413288	0.554808
TMEM222	368.634	-0.33945	0.0883317	-3.8429	0.000121588	0.000665721
ACTG1P20	70.7486	0.203683	0.173087	1.17677	0.239289	0.370637
RNU6-48P	0	NA	NA	NA	NA	NA
SYTL1	388.945	0.319016	0.16608	1.92086	0.0547494	0.116148
MAP3K6	391.186	-0.087366	0.125859	-0.694158	0.487583	0.624397
FCN3	11.9999	2.45653	0.505663	4.85805	1.1855e-06	1.11692e-05
CD164L2	4.36125	0.787469	0.42354	1.85926	0.0629908	0.129793
GPR3	2.37249	-0.0312856	0.498653	-0.0627403	0.949973	0.971169
WASF2	3068.46	-0.228658	0.0631793	-3.61919	0.000295525	0.0014212
AHDC1	297.667	-0.237235	0.117317	-2.02217	0.0431589	0.0957024
FGR	194.851	1.82004	0.202488	8.98838	2.50913e-19	3.67214e-17
IFI6	380.298	1.04726	0.218091	4.80194	1.57136e-06	1.43549e-05
FAM76A	433.378	-0.0725521	0.075778	-0.95743	0.33835	0.479374
STX12	1853.7	-0.0870249	0.0935497	-0.930252	0.35224	0.493917
PPP1R8	870.322	-0.0788844	0.0437284	-1.80396	0.0712372	0.143295
SCARNA1	24.9925	-0.232136	0.19558	-1.18692	0.235261	0.36589
THEMIS2	504.942	1.15891	0.217286	5.33358	9.62936e-08	1.18777e-06
RPA2	552.653	0.237555	0.0771377	3.07962	0.00207266	0.0076132
SMPDL3B	616.066	-0.91202	0.124149	-7.34618	2.03953e-13	8.97892e-12
XKR8	168.345	-0.0947381	0.102861	-0.921034	0.357033	0.498732
EYA3	1054.81	0.0171206	0.0656586	0.260751	0.794284	0.868948
PTAFR	384.376	1.30842	0.143525	9.11635	7.76947e-20	1.22837e-17
DNAJC8	1236.32	0.00212082	0.0528238	0.040149	0.967974	0.984345
ATPIF1	1838.46	-0.269983	0.0936539	-2.88277	0.00394196	0.0130915
SESN2	621.489	0.0341491	0.157728	0.216506	0.828593	0.894504
MED18	449.287	-0.214148	0.0993658	-2.15515	0.03115	0.0732583
PHACTR4	1435.24	-0.129399	0.0589908	-2.19354	0.0282686	0.0675526
SNHG3	454.611	-0.0767807	0.154962	-0.495481	0.62026	0.737408
RCC1	713.57	-0.170919	0.107924	-1.5837	0.113262	0.207039
SNORA73A	4899.59	-0.443581	0.141547	-3.1338	0.00172556	0.0065137
SNORA73B	4700.76	-0.424319	0.164144	-2.58505	0.00973658	0.0280594
TRNAU1AP	252.221	0.230015	0.0593844	3.87332	0.000107365	0.000597974
SNHG12	191.773	-0.034546	0.140379	-0.246091	0.805612	0.877715
SNORD99	22.2118	-1.22131	0.303227	-4.0277	5.63249e-05	0.000340496
SNORA61	236.699	-1.38481	0.302415	-4.57917	4.66834e-06	3.77863e-05
SNORA44	58.8191	-1.52606	0.285126	-5.35224	8.68718e-08	1.0839e-06
SNORA16A	61.9134	-0.739561	0.193437	-3.82326	0.000131699	0.000711905
RAB42	40.8994	0.700124	0.281355	2.4884	0.0128318	0.0352132
TAF12	285.622	0.222741	0.0651959	3.41648	0.000634355	0.00275022
RNU11	154.674	-0.467932	0.208902	-2.23996	0.0250934	0.0614427
GMEB1	340.867	-0.0783767	0.0763077	-1.02711	0.304367	0.443268
YTHDF2	1838.17	-0.0991382	0.0591966	-1.67473	0.0939874	0.178357
OPRD1	2.34998	1.37456	0.533703	2.57551	0.0100091	0.0286883
EPB41	2653.8	0.0435054	0.0556005	0.782465	0.433941	0.575119
TMEM200B	79.9225	-0.101097	0.212795	-0.475093	0.634721	0.749008
SRSF4	1223.12	-0.0777923	0.0495155	-1.57107	0.116166	0.211052
MECR	235.544	-0.257572	0.0735746	-3.50082	0.000463827	0.00209258
PTPRU	86.184	-0.271266	0.234839	-1.15512	0.248042	0.381169
LOC101928460	0	NA	NA	NA	NA	NA
LOC101929406	10.3266	-0.152701	0.457055	-0.334098	0.738306	0.827557
MATN1	1.3333	0.398755	0.541617	0.73623	0.46159	0.601206
MATN1-AS1	38.3909	0.218751	0.156147	1.40093	0.161236	0.273803
LAPTM5	2684.12	1.22332	0.168381	7.26521	3.7245e-13	1.5164e-11
MIR4420	1.83022	1.77772	0.566979	3.13543	0.001716	0.00648215
SDC3	903.921	0.459066	0.142229	3.22766	0.00124807	0.00492318
PUM1	3405.79	-0.0880224	0.0444181	-1.98168	0.0475154	0.103321
SNORD103A	0	NA	NA	NA	NA	NA
SNORD103B	0	NA	NA	NA	NA	NA
SNORD85	8.63205	0.426529	0.265397	1.60713	0.108025	0.199304
NKAIN1	1.78507	-0.60557	0.510023	-1.18734	0.235094	0.365709
SNRNP40	857.034	-0.032886	0.0804559	-0.408746	0.682726	0.786546
ZCCHC17	475.522	0.0459994	0.0507354	0.906652	0.364591	0.506556
FABP3	50.5482	-0.0673727	0.275518	-0.244531	0.806819	0.878397
SERINC2	2629.41	-0.825599	0.194687	-4.24064	2.2288e-05	0.000150252
LINC01225	3.50248	0.965572	0.526835	1.83278	0.0668355	0.136186
LINC01226	3.29933	0.737115	0.554577	1.32915	0.183799	0.303436
TINAGL1	1620.88	-0.916384	0.147328	-6.22004	4.97023e-10	1.03515e-08
HCRTR1	0.519722	-0.362321	0.939566	-0.385626	0.699774	0.799551
PEF1	877.348	-0.245678	0.075576	-3.25075	0.00115103	0.00459647
COL16A1	644.642	-0.303535	0.179058	-1.69517	0.0900423	0.172381
ADGRB2	35.521	0.0726029	0.243409	0.298275	0.765493	0.847981
MIR4254	0.248593	-0.411957	1.64803	-0.249969	0.802611	0.875524
SPOCD1	19.0248	-0.0282666	0.333492	-0.0847594	0.932453	0.959793
PTP4A2	5142.82	-0.0330467	0.0769204	-0.429623	0.66747	0.774817
KHDRBS1	2130.52	-0.0713473	0.054338	-1.31303	0.189173	0.310401
TMEM39B	134.359	0.013989	0.0752661	0.18586	0.852554	0.910613
MIR5585	1.33337	0.440734	0.589507	0.747632	0.454682	0.594532
KPNA6	2649.39	-0.142838	0.0546411	-2.61411	0.0089461	0.0261053
TXLNA	2166.13	0.00634405	0.0647879	0.0979203	0.921996	0.952683
CCDC28B	37.4881	0.394456	0.1533	2.57309	0.0100794	0.0288345
IQCC	71.5165	-0.264727	0.100007	-2.64708	0.00811908	0.0240573
DCDC2B	0.881229	0.44762	0.709887	0.630551	0.528334	0.659784
TMEM234	190.125	-0.192662	0.101998	-1.88888	0.0589077	0.123148
EIF3I	2406.31	-0.2487	0.111758	-2.22533	0.0260591	0.0633561
MTMR9LP	130.086	0.57053	0.208693	2.73383	0.00626022	0.0193433
FAM167B	26.2582	1.40895	0.202557	6.9558	3.50573e-12	1.15052e-10
LCK	322.592	1.50115	0.201151	7.46281	8.46957e-14	4.07669e-12
HDAC1	4213.03	-0.173933	0.115613	-1.50444	0.132469	0.234419
MARCKSL1	1814.14	-0.125851	0.104436	-1.20505	0.228185	0.358203
FAM229A	15.9988	-0.228761	0.268623	-0.851604	0.394434	0.536345
TSSK3	1.9206	-0.0612837	0.561511	-0.109141	0.913091	0.947201
BSDC1	1702.2	-0.0838929	0.090561	-0.926369	0.354254	0.496066
ZBTB8B	0.51971	0.981046	0.850999	1.15282	0.248985	0.382267
ZBTB8A	351.711	-0.189462	0.0748648	-2.53073	0.0113826	0.0318783
ZBTB8OS	406.061	-0.0253412	0.0646614	-0.391907	0.695127	0.796301
RBBP4	3819.29	0.146249	0.053142	2.75204	0.00592257	0.0184766
SYNC	307.826	-0.882692	0.138155	-6.38914	1.66826e-10	3.74063e-09
KIAA1522	2722.9	-0.715745	0.177894	-4.02344	5.73547e-05	0.000345468
YARS	1179.39	-0.0891265	0.110652	-0.805469	0.420549	0.561894
S100PBP	625.566	0.605867	0.0841503	7.19983	6.02891e-13	2.35715e-11
FNDC5	6.91431	-0.558574	0.321165	-1.73921	0.0819973	0.160377
HPCA	8.67739	-0.591322	0.330352	-1.78998	0.0734575	0.14682
TMEM54	3997.15	-0.198997	0.189263	-1.05143	0.29306	0.431433
RNF19B	1368.4	0.444664	0.125659	3.53867	0.000402149	0.00185252
AK2	2927.92	-0.125949	0.0672983	-1.8715	0.0612751	0.126995
AZIN2	97.0523	1.0225	0.271587	3.76492	0.000166604	0.00087415
TRIM62	126.631	0.222541	0.0914743	2.43282	0.0149815	0.0401609
ZNF362	239.616	0.157879	0.119454	1.32167	0.186279	0.306526
A3GALT2	1.5139	0.263253	0.539539	0.487923	0.625604	0.741954
PHC2	1058.57	-0.256438	0.088191	-2.90776	0.00364033	0.0122475
MIR3605	4.49651	-0.374125	0.337052	-1.10999	0.267002	0.4031
LOC101929464	4.02188	-0.64356	0.337773	-1.90531	0.0567404	0.11932
ZSCAN20	215.121	-0.199166	0.0845975	-2.35428	0.0185588	0.0477983
CSMD2	28.1999	0.404915	0.28698	1.41095	0.158259	0.269721
HMGB4	0	NA	NA	NA	NA	NA
CSMD2-AS1	0	NA	NA	NA	NA	NA
C1orf94	0.881269	1.18998	0.838361	1.41941	0.155779	0.266565
MIR552	4.06758	-0.893071	0.622722	-1.43414	0.151532	0.260863
GJB5	14.5974	-2.51508	0.938813	-2.67899	0.00738437	0.0222672
GJB4	19.9073	-1.08567	0.386664	-2.80779	0.00498834	0.0159902
GJB3	376.949	-1.67194	0.250527	-6.67369	2.49458e-11	6.93615e-10
GJA4	43.1131	1.03469	0.263153	3.93188	8.42852e-05	0.000483567
SMIM12	911.877	-0.346031	0.0688824	-5.0235	5.07371e-07	5.25569e-06
DLGAP3	10.8241	0.465617	0.228857	2.03454	0.0418977	0.0933933
LOC653160	40.4933	0.323221	0.144805	2.23212	0.0256069	0.0624742
ZMYM6NB	280.897	0.117815	0.0563382	2.0912	0.0365097	0.0834177
ZMYM6	884.492	0.0887434	0.0556266	1.59534	0.110636	0.203031
ZMYM1	614.995	0.221145	0.0780041	2.83504	0.004582	0.0148567
SFPQ	4580.51	-0.0484325	0.0662166	-0.731425	0.464519	0.603858
ZMYM4	2087.88	0.155134	0.0649409	2.38884	0.0169016	0.0443194
KIAA0319L	2202.56	-0.158341	0.0755588	-2.0956	0.0361177	0.0826966
NCDN	212.612	0.0673471	0.0924734	0.728287	0.466438	0.605467
TFAP2E	12.9709	1.29418	0.209449	6.17897	6.45229e-10	1.31227e-08
PSMB2	1297.52	0.102274	0.087044	1.17496	0.240009	0.371408
C1orf216	120.485	0.530262	0.129069	4.10835	3.98497e-05	0.00025128
CLSPN	434.465	0.334166	0.174749	1.91226	0.0558432	0.117912
AGO4	866.126	0.408104	0.104342	3.91121	9.18351e-05	0.000521539
AGO1	1420.02	-0.0371147	0.0578153	-0.641953	0.520903	0.653505
AGO3	708.76	0.107256	0.105501	1.01664	0.309326	0.44837
TEKT2	1.83048	-0.283687	0.564649	-0.502413	0.615377	0.733172
ADPRHL2	364.819	-0.070967	0.0717922	-0.988505	0.322905	0.463157
COL8A2	120.418	-0.0190756	0.190227	-0.100278	0.920123	0.95149
TRAPPC3	758.546	-0.0431097	0.0619444	-0.695942	0.486465	0.623334
MAP7D1	693.77	0.166464	0.102182	1.62909	0.103294	0.192361
THRAP3	3830.33	0.031983	0.0379777	0.842152	0.399703	0.54128
SH3D21	190.649	-0.481969	0.25174	-1.91455	0.0555501	0.117448
EVA1B	91.1303	0.412124	0.153676	2.68178	0.00732324	0.0221013
STK40	1233.52	-0.278025	0.100362	-2.77022	0.00560178	0.0176026
LSM10	140.457	0.0467523	0.0917796	0.509397	0.610474	0.728974
OSCP1	54.5699	0.229061	0.130005	1.76194	0.0780797	0.154274
MRPS15	639.025	-0.172682	0.0921723	-1.87347	0.0610035	0.126553
CSF3R	201.006	2.5795	0.262103	9.84156	7.45473e-23	2.09701e-20
GRIK3	94.8106	-0.15579	0.246844	-0.631126	0.527958	0.659437
MIR4255	0	NA	NA	NA	NA	NA
LINC01137	72.6697	0.391911	0.150939	2.59649	0.00941818	0.0272688
ZC3H12A	1134.44	1.80691	0.201984	8.94583	3.69176e-19	5.19243e-17
MIR6732	2.82447	1.86698	0.491429	3.79908	0.000145233	0.00077405
MEAF6	755.647	0.164422	0.0662775	2.48081	0.0131085	0.0358408
MIR5581	8.1115	0.272275	0.271931	1.00127	0.316698	0.456461
SNIP1	537.953	-0.0457675	0.0447385	-1.023	0.306308	0.445307
DNALI1	94.565	0.125806	0.153134	0.821539	0.41134	0.553083
GNL2	1086.33	-0.139285	0.0834956	-1.66817	0.0952827	0.180341
RSPO1	20.134	0.730022	0.311766	2.34157	0.019203	0.0492175
C1orf109	244.178	-0.0103666	0.0841673	-0.123167	0.901975	0.940194
CDCA8	353.643	0.0401601	0.130103	0.30868	0.757565	0.841911
EPHA10	791.851	-0.627708	0.230257	-2.72612	0.00640839	0.0197223
MANEAL	222.48	-0.31465	0.142404	-2.20956	0.0271357	0.0653866
YRDC	295.555	-0.348796	0.11447	-3.04704	0.00231108	0.00833604
C1orf122	338.673	-0.29725	0.138224	-2.1505	0.0315158	0.0739037
MTF1	828.483	-0.0126992	0.0941165	-0.134931	0.892667	0.933885
INPP5B	647.389	0.279486	0.0922126	3.03089	0.00243837	0.00873987
SF3A3	1467.48	-0.0456654	0.0718213	-0.635819	0.524894	0.656762
FHL3	73.6875	0.390672	0.1657	2.3577	0.0183883	0.0474495
UTP11L	459.069	0.0206772	0.0836063	0.247316	0.804664	0.877064
POU3F1	1.83027	1.21176	0.615782	1.96784	0.0490868	0.105972
MIR3659	0	NA	NA	NA	NA	NA
LINC01343	0.0225873	0	3.69829	0	1	NA
RRAGC	640.168	0.0989776	0.117244	0.844198	0.398559	0.540292
MYCBP	0.135608	0.412438	2.16826	0.190216	0.84914	NA
GJA9-MYCBP	1.53646	-1.13725	0.53719	-2.11703	0.0342574	0.079123
GJA9	0	NA	NA	NA	NA	NA
RHBDL2	781.662	-0.620905	0.137003	-4.53204	5.84166e-06	4.6011e-05
AKIRIN1	1575.24	-0.180097	0.094391	-1.90799	0.0563928	0.118751
NDUFS5	1457.93	-0.352606	0.0731157	-4.82258	1.41712e-06	1.3123e-05
MACF1	12319.9	0.175114	0.0888559	1.97076	0.048751	0.105384
KIAA0754	723.907	0.29907	0.125217	2.38841	0.0169214	0.0443565
BMP8A	155.514	1.21475	0.216144	5.62009	1.90861e-08	2.78387e-07
PPIEL	92.647	0.401457	0.190894	2.10304	0.0354624	0.0814286
PABPC4	1766.02	0.0820599	0.0860409	0.953731	0.34022	0.481487
LOC101929516	0.135566	-0.411957	2.52398	-0.163217	0.870348	NA
SNORA55	29.669	-0.86253	0.233965	-3.68657	0.000227296	0.00113753
HEYL	93.1154	0.227499	0.221942	1.02504	0.305346	0.444297
NT5C1A	1.46867	-0.201392	0.621292	-0.324151	0.745824	0.833052
HPCAL4	6.03348	1.76078	0.39841	4.41952	9.89206e-06	7.36549e-05
PPIE	538.649	-0.0930374	0.0533753	-1.74308	0.0813199	0.15933
BMP8B	213.264	-0.562799	0.197699	-2.84675	0.00441675	0.0143947
OXCT2	14.7781	-0.122778	0.216836	-0.566227	0.571239	0.696484
TRIT1	400.202	-0.0337418	0.0639415	-0.527698	0.597709	0.719163
MYCL	398.579	-0.087232	0.109498	-0.796653	0.425653	0.566943
MFSD2A	470.34	-0.646542	0.238997	-2.70524	0.00682561	0.0208141
CAP1	10781.5	-0.0287611	0.116183	-0.24755	0.804483	0.876911
PPT1	1338.48	0.495735	0.109542	4.52554	6.02405e-06	4.72585e-05
RLF	1435.5	0.171817	0.0722608	2.37773	0.0174195	0.0454269
TMCO2	0.542325	0.775109	1.08005	0.717659	0.472967	0.611245
ZMPSTE24	2389.18	-0.0919171	0.0896561	-1.02522	0.30526	0.444201
COL9A2	265.579	1.39736	0.178031	7.84901	4.19344e-15	2.71134e-13
SMAP2	1114.94	0.504641	0.111542	4.52423	6.06167e-06	4.75193e-05
ZFP69B	73.845	0.18596	0.136961	1.35775	0.174542	0.291351
ZFP69	95.9899	0.0664188	0.0832372	0.797946	0.424902	0.566152
EXO5	138.559	-0.0611203	0.0793872	-0.769901	0.441359	0.581994
ZNF684	150.179	-0.0762727	0.0934459	-0.816224	0.414372	0.555987
RIMS3	650.888	0.262367	0.193379	1.35675	0.174861	0.291795
NFYC-AS1	97.7736	0.222742	0.129044	1.7261	0.0843289	0.163685
NFYC	773.116	-0.174725	0.0506853	-3.44726	0.000566305	0.00248996
MIR30E	6.14613	-0.497312	0.336828	-1.47646	0.139821	0.244848
MIR30C1	3.99968	-0.11088	0.358257	-0.3095	0.756941	0.841521
KCNQ4	52.6495	-0.529828	0.188723	-2.80743	0.0049938	0.0160032
CITED4	23.2973	0.459368	0.223016	2.05979	0.0394182	0.0888171
CTPS1	431.721	-0.0659203	0.167289	-0.394049	0.693545	0.795034
SLFNL1-AS1	48.2658	-0.0755724	0.218001	-0.34666	0.728847	0.820691
SLFNL1	11.6371	0.102048	0.220393	0.463025	0.643346	0.755278
SCMH1	708.936	-0.0993029	0.0661462	-1.50126	0.133288	0.235359
FOXO6	4.65478	-0.549984	0.306565	-1.79402	0.0728098	0.145727
EDN2	36.5156	-2.30383	0.521472	-4.41793	9.96493e-06	7.40709e-05
HIVEP3	260.09	0.976965	0.145243	6.72643	1.73882e-11	4.94912e-10
GUCA2B	743.852	-1.90255	0.400563	-4.74969	2.03728e-06	1.80186e-05
GUCA2A	5223.54	-2.01698	0.361331	-5.58209	2.37651e-08	3.4067e-07
FOXJ3	1977.08	-0.265872	0.0469573	-5.66199	1.49627e-08	2.2382e-07
RIMKLA	892.152	-1.38596	0.186389	-7.43586	1.0389e-13	4.90254e-12
ZMYND12	29.6463	0.0945292	0.220731	0.428255	0.668466	0.775603
PPCS	1250.45	-0.170793	0.0815939	-2.09321	0.0363308	0.083044
CCDC30	44.787	0.215282	0.166899	1.28989	0.197089	0.320107
PPIH	336.237	-0.0560203	0.0843873	-0.663848	0.506788	0.641819
YBX1	8434.55	-0.201522	0.0645619	-3.12137	0.00180011	0.00675744
CLDN19	1.87561	-0.435945	0.604023	-0.721735	0.470457	0.609128
P3H1	258.888	0.58836	0.10787	5.45434	4.91549e-08	6.53693e-07
C1orf50	147.598	-0.193707	0.0703043	-2.75527	0.00586434	0.0183213
LOC100129924	2.14664	0.520991	0.502347	1.03711	0.299683	0.43802
SVBP	125.591	0.0452796	0.0901722	0.502146	0.615565	0.733355
ERMAP	366.268	-0.187051	0.111248	-1.68138	0.0926886	0.176464
ZNF691	110.497	0.19593	0.0760709	2.57562	0.010006	0.0286831
LOC339539	0.497097	0.568746	1.02878	0.552835	0.580377	0.704216
SLC2A1	1496.84	-0.0321066	0.203524	-0.157754	0.874651	0.923108
SLC2A1-AS1	7.81875	0.24885	0.318655	0.780939	0.434839	0.575956
FAM183A	2.53064	0.322345	0.516158	0.624509	0.532294	0.662347
EBNA1BP2	769.47	-0.195932	0.105967	-1.84899	0.0644595	0.13214
MIR6733	0.180749	0.00024067	1.63621	0.00014709	0.999883	NA
CFAP57	3.5928	1.03871	0.339347	3.06089	0.00220677	0.00803348
TMEM125	582.624	-0.622857	0.146801	-4.24286	2.20693e-05	0.000149009
C1orf210	624.19	-0.664765	0.190432	-3.49083	0.000481525	0.00215894
TIE1	135.783	0.335546	0.164781	2.03631	0.041719	0.0931101
MPL	5.80786	-0.559187	0.313671	-1.78272	0.0746319	0.148551
CDC20	486.187	0.250466	0.177188	1.41356	0.157491	0.268708
ELOVL1	1468.53	-0.462893	0.12698	-3.64539	0.000266986	0.00130452
MIR6734	0.045186	-0.205857	3.69829	-0.0556627	0.95561	NA
MED8	739.83	-0.121744	0.0690875	-1.76217	0.0780399	0.154214
SZT2	1548.69	0.00355763	0.101543	0.0350358	0.972051	0.987368
MIR6735	0.0226051	-0.205857	3.69829	-0.0556627	0.95561	NA
HYI	333.928	-0.152655	0.136133	-1.12136	0.262133	0.397578
PTPRF	8193.97	-0.718685	0.171633	-4.18733	2.82258e-05	0.00018476
KDM4A	1706.03	-0.16581	0.075414	-2.19866	0.0279024	0.0668324
KDM4A-AS1	7.59255	-0.194084	0.271739	-0.71423	0.475085	0.612958
ST3GAL3	92.7162	0.364523	0.150157	2.42762	0.0151985	0.0406544
LOC101929592	0	NA	NA	NA	NA	NA
MIR6079	2.32731	0.700652	0.442424	1.58367	0.113269	0.207039
ARTN	37.6448	-0.884674	0.268239	-3.29808	0.000973498	0.00398224
IPO13	512.194	-0.198069	0.0599579	-3.30347	0.000954971	0.00392126
DPH2	488.368	-0.435042	0.123	-3.53692	0.000404827	0.00186367
ATP6V0B	1633.38	-0.29333	0.109386	-2.6816	0.00732716	0.0221101
B4GALT2	531.526	-0.431205	0.0887922	-4.85633	1.19579e-06	1.12563e-05
CCDC24	146.537	-0.525902	0.161007	-3.26634	0.00108948	0.00438627
SLC6A9	364.697	0.277608	0.204748	1.35585	0.175146	0.292134
KLF17	2.30487	-0.65189	0.545321	-1.19542	0.231921	0.362388
DMAP1	342.179	-0.365655	0.0965399	-3.78761	0.000152106	0.00080612
ERI3	508.055	-0.274639	0.0754811	-3.63851	0.000274225	0.00133207
ERI3-IT1	41.7813	-0.209263	0.200676	-1.04279	0.297045	0.435317
RNF220	769.997	-0.157824	0.0644064	-2.45045	0.0142679	0.0384998
MIR5584	0.022633	0	3.69829	0	1	NA
TMEM53	200.861	-0.353969	0.171828	-2.06002	0.0393966	0.0887775
C1orf228	22.8452	1.52928	0.309294	4.9444	7.63784e-07	7.55877e-06
RNU5F-1	26.7549	-0.509836	0.38744	-1.31591	0.188204	0.30906
RNU5D-1	29.3291	-0.193139	0.209973	-0.91983	0.357661	0.499449
KIF2C	340.452	0.451242	0.150565	2.99699	0.00272662	0.00958922
RPS8	13709.3	-0.140457	0.0768467	-1.82775	0.0675864	0.137416
SNORD55	64.0363	-1.67971	0.292043	-5.75159	8.84057e-09	1.39669e-07
SNORD46	45.4859	-1.40954	0.308708	-4.56594	4.97262e-06	3.99655e-05
SNORD38A	4.81289	-0.627916	0.38047	-1.65037	0.0988673	0.185791
SNORD38B	8.24723	0.022983	0.27159	0.0846239	0.93256	0.959813
BEST4	796.403	-2.12925	0.460997	-4.61879	3.85992e-06	3.1935e-05
PLK3	191.884	0.200916	0.206025	0.975202	0.32946	0.470161
TCTEX1D4	8.51845	-0.30273	0.299609	-1.01042	0.312295	0.451646
BTBD19	39.0684	0.32319	0.235325	1.37338	0.169634	0.285226
PTCH2	63.1129	-0.146653	0.170614	-0.859563	0.39003	0.532328
EIF2B3	357.631	-0.0269683	0.101863	-0.264752	0.791201	0.866664
HECTD3	1615.18	-0.611131	0.139141	-4.39217	1.12225e-05	8.21773e-05
UROD	503.337	-0.0159337	0.0604314	-0.263665	0.792038	0.86723
ZSWIM5	505.849	-0.6067	0.130741	-4.64049	3.47589e-06	2.89714e-05
LINC01144	16.3372	-0.185974	0.17425	-1.06729	0.285843	0.423689
HPDL	125.724	-1.31311	0.204004	-6.43667	1.22126e-10	2.8231e-09
MUTYH	284.875	-0.394146	0.107484	-3.66703	0.000245388	0.0012146
TOE1	313.725	-0.406321	0.0959681	-4.23392	2.2965e-05	0.000154383
TESK2	358.614	-0.609166	0.177146	-3.43877	0.000584363	0.00255651
CCDC163P	51.293	0.694875	0.162183	4.2845	1.83148e-05	0.000126741
MMACHC	327.669	-0.353009	0.0903099	-3.90886	9.27324e-05	0.00052567
PRDX1	3665.28	0.204276	0.101247	2.01761	0.0436322	0.0965542
AKR1A1	1880.26	0.0420338	0.080718	0.520749	0.602542	0.72309
NASP	1474.56	0.233443	0.0805685	2.89745	0.00376215	0.0125753
CCDC17	105.549	-0.129593	0.176819	-0.732913	0.463611	0.603054
GPBP1L1	5215.58	-0.134387	0.0679862	-1.97668	0.0480773	0.104271
RPS15AP10	110.047	0.0488433	0.184691	0.26446	0.791425	0.86669
TMEM69	398.604	-0.0566683	0.0553403	-1.024	0.305837	0.444831
IPP	389.225	-0.169511	0.0766814	-2.21059	0.0270642	0.0652723
MAST2	1868.86	-0.53565	0.161612	-3.31443	0.000918307	0.00380025
PIK3R3	551.649	0.436435	0.140996	3.09538	0.00196561	0.00727533
LOC101929626	1.49141	0.2227	0.569683	0.39092	0.695857	0.796715
TSPAN1	17378.7	-0.504632	0.193122	-2.61302	0.00897458	0.0261733
POMGNT1	603.275	-0.12324	0.0692955	-1.77847	0.0753264	0.149685
LURAP1	17.3765	-0.354879	0.196936	-1.802	0.0715454	0.143741
RAD54L	132.552	0.168585	0.142985	1.17904	0.238383	0.369711
LRRC41	1178.65	-0.134703	0.0673384	-2.00039	0.0454581	0.0996582
UQCRH	2575.51	-0.389217	0.0790935	-4.92098	8.61132e-07	8.42082e-06
NSUN4	462.051	-0.0589503	0.0604721	-0.974836	0.329642	0.470358
FAAH	708.008	-0.803173	0.144956	-5.5408	3.01085e-08	4.20199e-07
FAAHP1	2.73409	-1.05044	0.426089	-2.46531	0.0136893	0.0371939
LINC01398	0	NA	NA	NA	NA	NA
DMBX1	0.112996	0.412437	3.05854	0.134848	0.892732	NA
MKNK1-AS1	0.0225969	0.206339	3.69829	0.0557929	0.955507	NA
KNCN	0	NA	NA	NA	NA	NA
MKNK1	633.831	-0.0606189	0.0798189	-0.759456	0.44758	0.587936
MOB3C	513.859	-0.00597506	0.0665398	-0.0897968	0.928449	0.957036
ATPAF1	906.154	-0.337475	0.0827506	-4.07822	4.5382e-05	0.000281574
TEX38	0.180738	0.20634	1.63622	0.126108	0.899647	NA
EFCAB14-AS1	0.0451789	0	3.69829	0	1	NA
EFCAB14	5461.34	-0.347552	0.066113	-5.25693	1.46477e-07	1.72055e-06
CYP4B1	2.86953	-2.80706	0.647332	-4.33634	1.44873e-05	0.000102883
CYP4Z2P	0.0677587	0.206339	3.69829	0.0557929	0.955507	NA
CYP4A11	0.203311	0.412439	1.63369	0.252459	0.800687	NA
CYP4X1	38.3681	1.51289	0.272382	5.5543	2.78725e-08	3.93045e-07
CYP4Z1	0.971537	2.66102	0.841714	3.16143	0.00156998	0.00600595
CYP4A22	0.0903881	0.000240669	3.69829	6.50756e-05	0.999948	NA
LINC00853	3.63801	1.09033	0.450833	2.41848	0.0155853	0.0415174
PDZK1IP1	1032.96	2.28901	0.182572	12.5376	4.65026e-36	1.11916e-32
TAL1	48.2217	0.28473	0.191248	1.4888	0.136541	0.240172
STIL	660.979	0.531849	0.0821913	6.47086	9.74461e-11	2.29672e-09
CMPK1	8403.49	0.286857	0.0978027	2.93302	0.00335682	0.011425
LINC01389	35.2723	-1.57381	0.201043	-7.82821	4.94845e-15	3.13402e-13
FOXE3	1.49126	-1.29929	0.627637	-2.07013	0.0384398	0.0870718
FOXD2-AS1	178.921	-0.753367	0.136837	-5.50558	3.67945e-08	5.03454e-07
FOXD2	408.32	-0.838238	0.175727	-4.77012	1.84118e-06	1.65066e-05
TRABD2B	39.293	-0.529759	0.205156	-2.58222	0.00981662	0.028275
SKINTL	2.30484	0.322165	0.464819	0.693098	0.488248	0.62499
SLC5A9	36.3568	-1.15333	0.358934	-3.2132	0.00131267	0.00514706
SPATA6	333.416	0.100252	0.112317	0.892584	0.37208	0.514163
AGBL4	16.4497	-0.493566	0.255443	-1.9322	0.0533352	0.113649
BEND5	26.5286	0.556962	0.219853	2.53334	0.0112982	0.0316748
LOC101929721	0	NA	NA	NA	NA	NA
AGBL4-IT1	4.45126	-0.374199	0.42114	-0.888538	0.374251	0.516324
ELAVL4	22.8005	-0.308881	0.204576	-1.50986	0.13108	0.232473
DMRTA2	1.06209	0.299965	0.820478	0.365598	0.714665	0.810283
FAF1	1272.54	-0.17933	0.0624522	-2.87148	0.00408553	0.0134774
CDKN2C	213.792	0.491105	0.121532	4.04093	5.32388e-05	0.000323919
MIR4421	0.0451915	0.412436	3.69829	0.111521	0.911203	NA
MIR6500	0.112983	0.206339	2.57788	0.0800423	0.936204	NA
C1orf185	0.0903555	-0.411955	3.69829	-0.111391	0.911307	NA
RNF11	1913.11	-0.0602368	0.0798242	-0.754619	0.450478	0.590748
TTC39A	2174.61	-0.671798	0.164496	-4.08399	4.42696e-05	0.000275382
TTC39A-AS1	42.6164	-1.24232	0.192392	-6.45727	1.06611e-10	2.48568e-09
EPS15	3241.79	0.216811	0.0482341	4.49498	6.95764e-06	5.38223e-05
OSBPL9	1559.75	0.201512	0.0537959	3.74586	0.000179777	0.000930459
NRD1	2323.92	0.336003	0.0494073	6.80067	1.04131e-11	3.08126e-10
MIR761	0.338945	-0.205858	1.25092	-0.164566	0.869286	0.919866
RAB3B	705.893	-1.20386	0.209443	-5.74793	9.03412e-09	1.42312e-07
TXNDC12	1299.18	-0.0628218	0.0560414	-1.12099	0.262293	0.397708
KTI12	0	NA	NA	NA	NA	NA
TXNDC12-AS1	0	NA	NA	NA	NA	NA
BTF3L4	677.194	0.241416	0.0785159	3.07474	0.00210686	0.00772556
ZFYVE9	1172.91	-0.342923	0.0886875	-3.86664	0.000110346	0.000612687
CC2D1B	888.85	-0.0512817	0.0896027	-0.572323	0.567103	0.692728
ORC1	236.249	0.198674	0.145727	1.36333	0.172779	0.289166
PRPF38A	998.286	-0.216163	0.051386	-4.20666	2.59175e-05	0.000171412
ZCCHC11	1244.64	0.57899	0.125224	4.62365	3.77042e-06	3.12542e-05
GPX7	76.2172	1.11194	0.202477	5.49167	3.98159e-08	5.41376e-07
FAM159A	14.7781	1.80062	0.338123	5.32534	1.00762e-07	1.23795e-06
COA7	402.478	-0.701057	0.112571	-6.2277	4.73321e-10	9.88635e-09
ZYG11B	2110.37	-0.127452	0.0988915	-1.2888	0.197466	0.320638
ZYG11A	21.4	1.79248	0.377902	4.74323	2.1034e-06	1.85428e-05
ECHDC2	516.281	-0.553969	0.147999	-3.74307	0.000181787	0.000937727
SCP2	4848.72	-0.237176	0.107751	-2.20114	0.0277258	0.0665494
MIR1273F	2.53059	-0.332392	0.489192	-0.679471	0.496839	0.633218
MIR5095	0.0677679	0.206339	3.69829	0.0557929	0.955507	NA
MIR1273G	1.85271	-0.485175	0.561825	-0.863569	0.387825	0.530187
PODN	152.5	0.243456	0.226945	1.07275	0.283383	0.421192
SLC1A7	12.3824	-2.98548	0.516211	-5.78345	7.3186e-09	1.17423e-07
CPT2	1412.35	-0.549646	0.129833	-4.2335	2.30085e-05	0.00015458
C1orf123	374.717	-0.158691	0.062776	-2.5279	0.0114748	0.0320826
MAGOH	280.491	-0.0759879	0.0767028	-0.990679	0.321842	0.46206
LOC100507564	7.2303	0.254551	0.285266	0.892329	0.372217	0.514172
LRP8	270.953	0.629609	0.218706	2.87878	0.00399211	0.0132297
LOC105378732	2.86978	0.777836	0.419307	1.85505	0.0635891	0.130789
SLC25A3P1	0	NA	NA	NA	NA	NA
DMRTB1	0	NA	NA	NA	NA	NA
GLIS1	19.839	-0.272899	0.262378	-1.0401	0.298293	0.436497
NDC1	1501.99	0.0531558	0.104396	0.509172	0.610632	0.729052
YIPF1	674.39	-0.0708431	0.0749738	-0.944904	0.344708	0.486377
DIO1	1.73984	-0.822957	0.691135	-1.19073	0.233758	0.364465
HSPB11	224.45	0.302586	0.0647185	4.67542	2.93355e-06	2.50358e-05
LRRC42	331.736	-0.448882	0.0875887	-5.12488	2.97729e-07	3.24387e-06
LDLRAD1	3.1181	-1.5847	0.462414	-3.42701	0.000610261	0.00265587
TMEM59	9514.04	-0.280265	0.113925	-2.46009	0.0138904	0.0376506
TCEANC2	323.995	0.143027	0.0721285	1.98295	0.0473731	0.103064
MIR4781	0.271144	1.03074	1.21839	0.845981	0.397564	0.539295
CDCP2	1.51402	0.536238	0.541577	0.990142	0.322105	0.462253
CYB5RL	136.053	-0.164049	0.0927883	-1.76799	0.0770627	0.15257
MRPL37	1069.49	-0.261733	0.0803078	-3.25912	0.0011176	0.00447949
SSBP3	847.4	-0.194976	0.0992076	-1.96534	0.0493753	0.106532
SSBP3-AS1	1.60419	-0.398288	0.527104	-0.755614	0.44988	0.590177
ACOT11	1380.74	-1.11989	0.167519	-6.68513	2.30715e-11	6.43979e-10
FAM151A	45.1464	-2.99695	0.460122	-6.51338	7.34807e-11	1.79233e-09
MROH7	10.801	-1.02806	0.402249	-2.55579	0.0105947	0.0300643
MROH7-TTC4	3.84128	-1.33686	0.529552	-2.52452	0.0115858	0.0323386
TTC4	5.49111	-0.68092	0.292183	-2.33046	0.0197818	0.0504026
PARS2	207.278	-0.389519	0.0989463	-3.93667	8.26202e-05	0.000475439
TTC22	746.026	-0.0900669	0.234531	-0.38403	0.700956	0.800396
C1orf177	26.484	0.928386	0.290609	3.19462	0.00140016	0.00543505
DHCR24	4282.2	-0.466083	0.166362	-2.80162	0.00508463	0.0162247
TMEM61	108.235	-0.561988	0.162671	-3.45475	0.000550799	0.00243029
BSND	0.587476	0.858309	1.00326	0.855517	0.392265	0.534402
PCSK9	261.711	-0.0951793	0.348822	-0.272859	0.784961	0.861755
USP24	4172.24	0.0207046	0.0637589	0.324732	0.745384	0.832647
LOC100507634	4.47404	0.482096	0.305841	1.5763	0.114958	0.2094
MIR4422	0.0903598	0.824634	3.16247	0.260756	0.794281	NA
PPAP2B	1108.45	0.0308773	0.138313	0.223241	0.823348	0.890528
PRKAA2	484.851	0.774295	0.296449	2.6119	0.00900412	0.0262428
C1orf168	40.5608	0.143269	0.230194	0.622385	0.533689	0.663602
C8A	0.135595	0.618537	2.5239	0.245072	0.806401	NA
C8B	0.045201	-0.205857	3.69829	-0.0556627	0.95561	NA
DAB1	9.28683	0.0827101	0.365582	0.226242	0.821013	0.888962
DAB1-AS1	0	NA	NA	NA	NA	NA
OMA1	886.342	0.271993	0.0656846	4.14089	3.45967e-05	0.000220726
TACSTD2	23.0943	0.33172	0.240553	1.37899	0.167897	0.282898
MYSM1	1927.26	-0.0141243	0.080091	-0.176353	0.860017	0.914585
JUN	2300.49	0.221454	0.243674	0.908811	0.36345	0.505367
LINC01135	7.14019	-0.0719497	0.287671	-0.250111	0.802502	0.8755
LINC01358	5.58123	1.27703	0.360376	3.5436	0.000394704	0.0018221
HSD52	0.745693	1.06436	0.839387	1.26802	0.204792	0.329406
FGGY	307.783	-0.0216246	0.106897	-0.202293	0.839688	0.902728
MIR4711	0.0225955	0	3.69829	0	1	NA
LOC101926944	4.72226	-0.0308677	0.375923	-0.0821117	0.934558	0.960944
HOOK1	2801.41	-0.354909	0.096054	-3.69489	0.000219979	0.00110551
CYP2J2	944.073	-0.75926	0.124537	-6.09665	1.08317e-09	2.10168e-08
C1orf87	0.0225989	0.206339	3.69829	0.0557929	0.955507	NA
LOC101926964	8.22489	0.170099	0.263348	0.645908	0.518339	0.651382
NFIA-AS2	0.768289	1.60511	0.798573	2.00997	0.0444345	0.0979894
NFIA	2458.5	-0.180245	0.0969969	-1.85826	0.0631325	0.130042
NFIA-AS1	0.045152	-0.411955	3.69829	-0.111391	0.911307	NA
MGC34796	0.0678076	0.206339	3.69829	0.0557929	0.955507	NA
TM2D1	502.64	0.00445733	0.0593897	0.0750523	0.940173	0.964668
INADL	5211.3	-0.502074	0.0917014	-5.47509	4.37287e-08	5.9087e-07
MIR3116-1	1.08452	-1.09883	0.759028	-1.44767	0.147708	0.255887
MIR3116-2	0	NA	NA	NA	NA	NA
L1TD1	337.86	1.05359	0.506059	2.08194	0.0373476	0.0850522
KANK4	99.8087	-0.16931	0.241332	-0.701564	0.482951	0.620042
USP1	1754.57	0.218175	0.0641142	3.40291	0.000666713	0.00286699
DOCK7	2433.38	-0.214796	0.0726861	-2.95512	0.00312548	0.0107679
ANGPTL3	0.203361	-0.824155	2.10632	-0.391276	0.695593	NA
ATG4C	394.017	0.436763	0.0906807	4.81649	1.46102e-06	1.34548e-05
LINC00466	0.429312	0.20634	1.02745	0.200827	0.840834	0.903349
FOXD3-AS1	2.64351	-0.636997	0.549853	-1.15849	0.246665	0.379431
FOXD3	12.36	-0.268864	0.372675	-0.721444	0.470636	0.609287
MIR6068	0	NA	NA	NA	NA	NA
ALG6	502.413	0.0808222	0.0577243	1.40014	0.161471	0.274181
ITGB3BP	233.489	0.265709	0.118438	2.24344	0.0248682	0.0610094
EFCAB7	166.492	0.472491	0.11354	4.16146	3.16219e-05	0.000204579
DLEU2L	33.1949	0.315664	0.17792	1.77419	0.0760312	0.150837
PGM1	1917.45	-0.438204	0.0997163	-4.39451	1.11021e-05	8.14882e-05
ROR1	295.898	-0.682788	0.135064	-5.05528	4.29754e-07	4.52671e-06
ROR1-AS1	0.158191	0.412439	1.86642	0.220978	0.82511	NA
UBE2U	0.226012	0.00024067	1.64626	0.000146192	0.999883	NA
CACHD1	231.316	-0.225628	0.185877	-1.21386	0.224802	0.354176
MIR4794	0.858626	0.170165	0.843386	0.201765	0.840101	0.902931
RAVER2	2560.85	-0.557537	0.1388	-4.01685	5.89823e-05	0.000354188
JAK1	6560.36	0.480576	0.0458416	10.4834	1.02973e-25	4.74552e-23
LINC01359	30.0985	0.110035	0.232229	0.473824	0.635626	0.749709
MIR3671	11.818	0.217315	0.249868	0.869717	0.384455	0.526711
MIR101-1	3.23131	0.165318	0.434122	0.38081	0.703344	0.802301
AK4	735.291	-0.468641	0.185375	-2.52807	0.0114692	0.0320712
DNAJC6	111.263	-0.31147	0.174467	-1.78527	0.0742182	0.147985
LEPROT	2097.15	0.055004	0.0565	0.973522	0.330294	0.470979
LEPR	275.99	0.228848	0.176535	1.29634	0.19486	0.317582
PDE4B	676.28	1.49501	0.230227	6.49361	8.38017e-11	2.01235e-09
LOC101927139	0.0451951	0.000240669	3.69829	6.50756e-05	0.999948	NA
SGIP1	148.365	0.993774	0.24738	4.01719	5.88959e-05	0.000353768
MIR3117	2.37226	1.13284	0.613525	1.84644	0.0648281	0.132795
TCTEX1D1	9.87459	0.216061	0.296952	0.727596	0.466861	0.605776
INSL5	1048.99	-1.32122	0.572994	-2.30581	0.0211212	0.0532889
WDR78	375.381	-0.552229	0.218411	-2.5284	0.0114584	0.0320451
MIER1	4060.71	-0.0757216	0.103439	-0.73204	0.464144	0.603552
SLC35D1	4997.01	-0.568097	0.144524	-3.93082	8.46575e-05	0.000485101
C1orf141	1.06214	-0.925937	0.738892	-1.25314	0.210153	0.336084
IL23R	107.36	-0.121202	0.164143	-0.738392	0.460276	0.599891
IL12RB2	49.4867	1.27854	0.218145	5.86099	4.60125e-09	7.69599e-08
SERBP1	7419.99	-0.125645	0.0762379	-1.64807	0.0993389	0.186486
GADD45A	396.938	-0.477826	0.140812	-3.39337	0.000690389	0.00295765
GNG12	7074.88	-0.0921759	0.118042	-0.780875	0.434876	0.57597
GNG12-AS1	19.4554	-1.39404	0.258347	-5.39597	6.81537e-08	8.71433e-07
DIRAS3	15.5689	-0.74405	0.218143	-3.41084	0.000647624	0.00279433
WLS	1688.39	-0.639712	0.0942761	-6.78552	1.15672e-11	3.40414e-10
MIR1262	9.24157	-0.423667	0.325431	-1.30187	0.192962	0.315152
RPE65	5.73943	0.136027	0.455872	0.298388	0.765407	0.847973
DEPDC1	494.733	0.548892	0.145368	3.77588	0.000159444	0.0008411
DEPDC1-AS1	1.62716	1.38741	0.573188	2.42052	0.0154985	0.0413217
LRRC7	55.4099	-1.15473	0.321157	-3.59554	0.000323715	0.001539
PIN1P1	0.451846	-0.411958	1.10291	-0.37352	0.708761	0.806163
LRRC40	621.591	0.11655	0.0670315	1.73873	0.0820821	0.160475
SRSF11	2615.79	0.176155	0.0811436	2.17091	0.0299382	0.0708801
ANKRD13C	1321.34	-0.0911281	0.0539125	-1.6903	0.0909711	0.173683
HHLA3	30.4828	-0.0204575	0.127529	-0.160414	0.872555	0.921524
CTH	219.838	-0.565975	0.117965	-4.79781	1.60406e-06	1.46229e-05
LOC101927244	0.112985	0.000240669	3.05859	7.86863e-05	0.999937	NA
PTGER3	119.677	-0.0903908	0.292679	-0.30884	0.757443	0.841863
ZRANB2-AS1	1.06194	-0.584665	0.62858	-0.930136	0.352301	0.493969
ZRANB2	2677.73	-0.0232068	0.105232	-0.220529	0.825459	0.891932
MIR186	73.2138	0.123106	0.166953	0.737371	0.460897	0.600446
ZRANB2-AS2	18.3937	-0.854539	0.289601	-2.95075	0.00317008	0.0108987
NEGR1	459.204	-0.20709	0.233255	-0.88783	0.374632	0.516666
NEGR1-IT1	2.89225	-0.584777	0.622758	-0.939012	0.347724	0.48927
LINC01360	0	NA	NA	NA	NA	NA
LRRIQ3	11.1409	0.47872	0.291872	1.64017	0.100969	0.188892
FPGT-TNNI3K	0.451909	0.20634	0.978771	0.210815	0.833031	0.897331
FPGT	786.216	-0.0274593	0.100131	-0.274235	0.783904	0.861022
TNNI3K	1.37842	0.485825	0.727617	0.667693	0.50433	0.640203
ERICH3	11.1852	-0.333582	0.294016	-1.13457	0.256555	0.391279
ERICH3-AS1	1.33302	-1.22218	0.613499	-1.99214	0.0463558	0.101278
CRYZ	429.026	0.204546	0.127001	1.6106	0.107268	0.198244
TYW3	622.199	0.0893517	0.0857266	1.04229	0.297279	0.435498
LHX8	0.0451792	0.412436	3.69829	0.111521	0.911203	NA
SLC44A5	197.012	-0.963667	0.780111	-1.2353	0.21672	0.344096
ACADM	1578.91	0.0539669	0.105783	0.510167	0.609934	0.728531
DLSTP1	7.4117	-0.564959	0.522249	-1.08178	0.27935	0.416889
RABGGTB	1197.74	-0.0690791	0.0859365	-0.803839	0.42149	0.562922
SNORD45C	35.2723	0.366239	0.196766	1.86129	0.062703	0.129286
SNORD45A	56.1973	0.184346	0.171886	1.07248	0.283502	0.42126
SNORD45B	36.1992	0.278205	0.168579	1.65029	0.0988828	0.185791
MSH4	22.5515	-0.125726	0.17784	-0.70696	0.479591	0.617058
ASB17	0.0451898	0.412436	3.69829	0.111521	0.911203	NA
LOC101927342	0	NA	NA	NA	NA	NA
ST6GALNAC3	145	-0.246877	0.178591	-1.38236	0.16686	0.281479
ST6GALNAC5	40.5141	0.248644	0.288867	0.860757	0.389372	0.531698
MIR7156	0.248503	0.618538	1.63578	0.37813	0.705334	NA
PIGK	943.464	0.29092	0.0663745	4.38301	1.1705e-05	8.51345e-05
AK5	22.7318	-0.376995	0.281865	-1.3375	0.181058	0.299826
ZZZ3	1842.87	0.0124237	0.0726035	0.171118	0.864131	0.917234
USP33	2693.79	0.128993	0.0501012	2.57465	0.0100341	0.0287409
FAM73A	862.223	0.0569906	0.0729566	0.781158	0.43471	0.575856
NEXN-AS1	1.71738	0.056774	0.50299	0.112873	0.910131	0.945308
NEXN	220.952	-0.313607	0.2818	-1.11287	0.265764	0.401829
FUBP1	2831.97	0.0331852	0.076601	0.433221	0.664854	0.772987
DNAJB4	436.824	0.435764	0.121182	3.59593	0.000323229	0.00153702
GIPC2	1487.46	-0.452929	0.114137	-3.9683	7.23882e-05	0.000423307
MGC27382	4.69987	0.356361	0.367025	0.970943	0.331576	0.472217
PTGFR	229.873	1.16914	0.261815	4.46553	7.98696e-06	6.07648e-05
IFI44L	212.477	1.01445	0.252702	4.01442	5.95918e-05	0.000357749
IFI44	228.52	0.968209	0.183783	5.26822	1.37756e-07	1.62782e-06
ADGRL4	240.835	0.846315	0.177415	4.77026	1.83988e-06	1.65047e-05
LOC101927412	10.2138	1.72696	0.442145	3.90588	9.38844e-05	0.000530811
LOC101927434	0	NA	NA	NA	NA	NA
ADGRL2	1077.78	0.314447	0.202275	1.55455	0.120053	0.216663
LINC01361	0.768266	0.652246	0.909877	0.716851	0.473466	0.611598
LOC101927587	25.1948	-0.212506	0.300207	-0.707866	0.479029	0.616504
LOC101927560	26.6185	-0.575395	0.225799	-2.54826	0.0108262	0.0306211
TTLL7	245.786	-0.131374	0.17135	-0.7667	0.44326	0.583829
PRKACB	6306.24	-0.184299	0.105206	-1.75179	0.0798091	0.156866
SAMD13	357.326	-0.54856	0.14538	-3.77328	0.000161115	0.000849088
UOX	5.35552	-0.392204	0.405103	-0.968157	0.332966	0.473791
DNASE2B	9.82964	-1.29519	0.342454	-3.78208	0.000155522	0.000822015
RPF1	683.834	-0.127255	0.0700531	-1.81655	0.0692859	0.14019
GNG5	1360.25	-0.176488	0.103003	-1.71343	0.0866332	0.167154
SPATA1	12.8344	0.424708	0.241788	1.75653	0.0789982	0.155659
CTBS	784.425	0.275408	0.0855153	3.22057	0.00127934	0.00503461
LINC01461	0.790801	0.000227128	0.731488	0.000310501	0.999752	1
LINC01555	2.32746	0.459723	0.520093	0.883925	0.376737	0.518629
SSX2IP	678.845	0.132314	0.102128	1.29557	0.195123	0.317829
LPAR3	44.2204	0.851743	0.230483	3.69548	0.000219475	0.001104
MCOLN2	989.657	-0.520587	0.300067	-1.7349	0.082758	0.161563
MCOLN3	47.0221	-0.891635	0.200839	-4.43954	9.015e-06	6.78474e-05
WDR63	7.00516	0.60309	0.337032	1.78942	0.0735479	0.146919
MIR4423	0.0904048	0.206339	3.16219	0.0652518	0.947973	NA
SYDE2	423.822	-0.418722	0.0936518	-4.47105	7.78348e-06	5.93628e-05
C1orf52	334.426	0.0303819	0.0653808	0.464691	0.642153	0.754551
BCL10	2712.77	0.0113536	0.137466	0.0825918	0.934176	0.960654
LOC646626	15.8179	0.859056	0.269379	3.18902	0.00142757	0.00552756
DDAH1	4395.58	-0.408159	0.106821	-3.82095	0.000132941	0.000717741
CYR61	271.836	2.15929	0.565445	3.81875	0.000134131	0.000723428
ZNHIT6	674.025	-0.0218379	0.111222	-0.196345	0.844341	0.905502
COL24A1	84.7388	0.891793	0.253883	3.51262	0.000443708	0.00201609
ODF2L	1034.88	0.574933	0.0986764	5.82644	5.66211e-09	9.24897e-08
MIR7856	2.44034	0.628331	0.450588	1.39447	0.163176	0.276362
CLCA2	41.9181	1.17588	0.309759	3.79611	0.000146987	0.00078186
CLCA1	57127.7	0.271239	0.319771	0.84823	0.39631	0.538254
CLCA4	23372.2	1.46566	0.373878	3.92017	8.84876e-05	0.000504114
CLCA3P	9.78462	1.33274	0.453765	2.93707	0.00331329	0.0112999
SH3GLB1	4371.22	0.114017	0.06735	1.69291	0.0904729	0.172958
2020-09-15	2664.52	0.0236778	0.072677	0.325795	0.744579	0.832005
HS2ST1	1097.5	0.117559	0.0736527	1.59613	0.110461	0.202795
LINC01140	81.3932	-0.112446	0.225604	-0.49842	0.618188	0.735671
LOC101927844	1.53643	-0.0777237	0.563292	-0.137981	0.890255	0.932145
LMO4	763.991	0.166747	0.0945005	1.7645	0.0776472	0.153508
LINC01364	0.248576	0.412439	1.46647	0.281247	0.778521	0.857375
PKN2-AS1	3.59289	0.678356	0.374287	1.8124	0.0699252	0.141195
PKN2	3751.07	-0.0593077	0.0571582	-1.03761	0.299454	0.437752
GTF2B	788.842	0.00243949	0.0615589	0.0396285	0.968389	0.984618
CCBL2	662.485	0.0557713	0.088809	0.627991	0.53001	0.661024
RBMXL1	720.01	0.157095	0.0780981	2.01151	0.0442721	0.0977107
GBP3	3245.62	0.795877	0.330561	2.40765	0.0160554	0.0425456
GBP1	1797.99	2.10878	0.213766	9.86489	5.90982e-23	1.72982e-20
GBP2	2288.82	1.40319	0.1295	10.8355	2.33763e-27	1.44666e-24
GBP7	2.44059	1.75779	0.525807	3.34303	0.000828681	0.00347449
GBP4	1328.48	2.2217	0.203633	10.9103	1.02942e-27	6.75674e-25
GBP5	752.082	2.43588	0.256562	9.49431	2.21683e-21	4.7541e-19
LOC729930	0.0904053	0.412437	3.16219	0.130428	0.896228	NA
GBP6	2.93779	1.86283	0.437204	4.26078	2.03712e-05	0.000138886
GBP1P1	28.4498	1.93744	0.256537	7.55227	4.27732e-14	2.16971e-12
LRRC8B	1177.02	0.0836776	0.101818	0.821833	0.411172	0.552926
FLJ27354	11.1853	0.660287	0.257102	2.5682	0.0102229	0.0291507
LRRC8C	562.251	1.04706	0.172847	6.05774	1.38048e-09	2.60919e-08
LRRC8D	1214.39	-0.300173	0.0936281	-3.20602	0.00134587	0.00526106
GEMIN8P4	27.9073	-0.501254	0.203436	-2.46394	0.013742	0.0373185
ZNF326	1078.62	-0.179558	0.0972106	-1.8471	0.0647327	0.13265
BARHL2	0	NA	NA	NA	NA	NA
ZNF644	3441.69	0.0151666	0.061724	0.245717	0.805902	0.877795
HFM1	25.669	0.0975551	0.276891	0.352323	0.724596	0.817435
CDC7	238.083	0.522435	0.166322	3.1411	0.00168313	0.00637575
TGFBR3	831.348	-0.60999	0.196043	-3.11151	0.00186135	0.0069464
BRDT	0.316404	1.68314	1.82684	0.92134	0.356873	0.498541
EPHX4	7.04953	-0.0809291	0.27619	-0.293019	0.769507	0.850818
SETSIP	2.84723	1.08784	0.486093	2.23792	0.025226	0.0617116
BTBD8	82.3429	0.112127	0.152356	0.735959	0.461756	0.601348
KIAA1107	251.819	0.134777	0.149535	0.901307	0.367425	0.509485
C1orf146	0.067784	0.412436	3.69829	0.111521	0.911203	NA
GLMN	242.279	0.273241	0.0915325	2.98517	0.00283416	0.00991888
RPAP2	619.757	0.204946	0.0768492	2.66686	0.00765628	0.0229339
GFI1	321.955	0.316245	0.0901051	3.50974	0.000448544	0.00203465
EVI5	1830.58	-0.132018	0.0762233	-1.73199	0.0832759	0.162168
RPL5	11413.7	-0.0662272	0.0783508	-0.845266	0.397962	0.539667
FAM69A	496.153	0.366449	0.124346	2.947	0.00320874	0.0110023
SNORD21	33.6922	-1.50939	0.362278	-4.16639	3.09458e-05	0.000200624
SNORA66	38.5283	-1.85413	0.325996	-5.6876	1.28839e-08	1.95151e-07
MTF2	990.276	0.250072	0.0706315	3.54052	0.000399342	0.00184116
TMED5	2958.33	0.352017	0.0884419	3.98021	6.88545e-05	0.000405599
CCDC18	457.749	0.599385	0.118296	5.06683	4.04488e-07	4.28631e-06
LOC100131564	391.933	0.592544	0.168477	3.51707	0.000436342	0.00198596
DR1	1712.11	-0.0369915	0.0796949	-0.464164	0.64253	0.754893
FNBP1L	2955.1	-0.055328	0.0800941	-0.690788	0.489699	0.626365
BCAR3	891.164	-0.395214	0.127848	-3.09129	0.00199287	0.00736489
LOC100129046	177.316	-0.537369	0.137829	-3.89882	9.66629e-05	0.000544388
MIR760	0.361488	0.824583	1.03018	0.800422	0.423466	0.564656
DNTTIP2	1139.8	-0.0546085	0.0809214	-0.674833	0.499782	0.63607
GCLM	589.375	0.523375	0.116017	4.51118	6.44691e-06	5.02302e-05
ABCA4	5.76181	0.000112335	0.344039	0.000326517	0.999739	1
ARHGAP29	417.292	0.40857	0.186098	2.19545	0.0281311	0.0672865
ABCD3	4153.44	-0.328027	0.109415	-2.998	0.00271756	0.00956334
F3	1826.33	0.450738	0.161018	2.7993	0.00512133	0.0163082
LINC01057	178.219	-0.412624	0.122958	-3.35581	0.000791327	0.00333401
MIR378G	9.01618	-0.567772	0.284186	-1.99789	0.0457287	0.10015
SLC44A3	1086.31	-0.376726	0.0957803	-3.93323	8.38104e-05	0.000481265
CNN3	2375.95	0.167297	0.0855225	1.95617	0.0504451	0.108418
LOC729970	54.8201	0.0546083	0.140712	0.388084	0.697954	0.79823
ALG14	312.964	-0.178845	0.101881	-1.75544	0.0791837	0.155904
TMEM56	1885.63	-0.378585	0.204459	-1.85164	0.0640773	0.131506
TMEM56-RWDD3	27.3652	0.116017	0.174685	0.664153	0.506592	0.641646
LOC101928118	7.99886	-0.282919	0.344823	-0.820476	0.411945	0.553609
RWDD3	158.356	0.0918419	0.115167	0.79747	0.425178	0.566416
FLJ31662	0.361538	0.618538	1.0922	0.566325	0.571173	0.696484
LOC100996635	0.384115	1.0172	1.09994	0.92478	0.35508	0.496932
LOC102723661	0	NA	NA	NA	NA	NA
LOC101928241	0.0225984	0	3.69829	0	1	NA
PTBP2	612.526	0.299834	0.135663	2.21014	0.0270953	0.0653182
DPYD	1243.81	0.770328	0.154499	4.98599	6.16465e-07	6.24247e-06
DPYD-AS1	0.112969	-0.205858	3.05867	-0.0673031	0.94634	NA
DPYD-AS2	0	NA	NA	NA	NA	NA
MIR137HG	1.06202	-0.584588	0.762477	-0.766696	0.443262	0.583829
MIR2682	0.045193	0	3.69829	0	1	NA
MIR137	0	NA	NA	NA	NA	NA
LOC729987	0.225959	0.20634	2.09566	0.0984606	0.921567	NA
SNX7	995.163	-0.168217	0.0908155	-1.85229	0.0639842	0.131365
LPPR5	0.248512	-0.205858	1.6358	-0.125845	0.899854	0.93873
LOC100129620	0.0226051	-0.205857	3.69829	-0.0556627	0.95561	NA
LPPR4	59.2456	-0.184485	0.267248	-0.690316	0.489995	0.626597
LOC101928270	0.429331	0.00024067	1.05446	0.000228241	0.999818	1
MIR548N	5.12932	0.0415204	0.332471	0.124884	0.900615	0.939279
PALMD	86.4741	0.268658	0.228068	1.17797	0.238808	0.370158
FRRS1	590.935	-0.419295	0.144599	-2.8997	0.00373521	0.0125046
AGL	2294.58	-0.27404	0.066806	-4.10202	4.09553e-05	0.000256905
SLC35A3	6812.67	-0.256996	0.115274	-2.22943	0.0257853	0.0628103
HIAT1	1196.59	0.16721	0.0627664	2.66401	0.0077216	0.0230689
SASS6	349.531	0.425465	0.108203	3.93211	8.4203e-05	0.000483264
TRMT13	563.42	0.157437	0.0975312	1.61422	0.10648	0.197074
LRRC39	16.111	-0.00672452	0.24906	-0.0269996	0.97846	0.992017
DBT	1048.15	0.0919159	0.0602302	1.52608	0.12699	0.226855
RTCA-AS1	21.3991	0.167592	0.194803	0.860317	0.389614	0.531895
RTCA	975.044	-0.116073	0.0737252	-1.5744	0.115395	0.210002
MIR553	13.9869	0.342608	0.21172	1.61821	0.105617	0.195878
CDC14A	708.372	-0.382768	0.148563	-2.57647	0.00998138	0.0286429
GPR88	7.11763	-0.156226	0.348066	-0.44884	0.653547	0.763613
LINC01349	0.0677798	-0.205857	3.69829	-0.0556627	0.95561	NA
VCAM1	1245.86	1.32835	0.246199	5.39545	6.83509e-08	8.7344e-07
EXTL2	263.156	-0.213054	0.0806576	-2.64146	0.00825487	0.0243933
SLC30A7	2880.49	0.302	0.0805073	3.75121	0.000175984	0.000915423
DPH5	278.524	0.031796	0.0715328	0.444495	0.656685	0.76612
LOC102606465	73.822	0.24775	0.117995	2.09966	0.0357585	0.0819782
LOC101928370	7.29863	0.928961	0.280462	3.31225	0.000925494	0.00382634
S1PR1	263.817	0.947902	0.210709	4.49863	6.83915e-06	5.29814e-05
LINC01307	0.0677991	0.206339	3.69829	0.0557929	0.955507	NA
OLFM3	3.43464	0.355282	0.44453	0.799229	0.424157	0.565265
DNAJA1P5	0.203323	-1.03016	3.44592	-0.298952	0.764977	NA
COL11A1	36.1996	0.798505	0.348831	2.28909	0.0220744	0.0552339
LOC101928436	0.903748	-1.20576	0.783453	-1.53904	0.123795	0.222118
RNPC3	645.159	0.0816175	0.111252	0.73363	0.463174	0.602721
AMY2B	193.155	-0.0409527	0.179538	-0.2281	0.819568	0.887859
ACTG1P4	23.7273	0.154371	0.195391	0.790065	0.42949	0.570616
AMY2A	0.226032	0.20634	1.85273	0.11137	0.911323	NA
AMY1A	0	NA	NA	NA	NA	NA
AMY1C	0	NA	NA	NA	NA	NA
AMY1B	0	NA	NA	NA	NA	NA
LOC100129138	2.4635	0.493065	0.933723	0.528064	0.597455	0.718946
LOC101928476	0.0451987	0.206339	3.69829	0.0557929	0.955507	NA
PRMT6	362.896	-0.146692	0.112894	-1.29937	0.193816	0.316286
NTNG1	14.5745	1.08959	0.48743	2.23538	0.0253925	0.0620348
VAV3	2805.5	-0.121314	0.170554	-0.711293	0.476903	0.614694
MIR7852	0	NA	NA	NA	NA	NA
VAV3-AS1	3.54771	2.27121	0.571075	3.97708	6.97654e-05	0.000410288
SLC25A24	3922.75	-0.332048	0.110016	-3.01817	0.00254307	0.00904386
NBPF4	10.9132	-1.33375	0.386174	-3.45375	0.00055284	0.00243831
NBPF6	3.09539	-1.79822	0.555116	-3.23936	0.00119799	0.00475422
FAM102B	2645.03	-0.0688575	0.0698365	-0.985982	0.324142	0.464746
HENMT1	226.709	-0.138843	0.139708	-0.99381	0.320315	0.460417
PRPF38B	1290.97	0.0594826	0.0891361	0.667324	0.504565	0.640284
FNDC7	0.745799	1.07811	0.756628	1.42489	0.154189	0.264471
STXBP3	1622.91	0.00749918	0.0750027	0.0999854	0.920356	0.951592
AKNAD1	1.21999	-0.106728	0.740676	-0.144096	0.885425	0.929361
SPATA42	0.406689	-1.0169	1.0464	-0.971807	0.331147	0.471803
GPSM2	865.838	-0.0147347	0.0946712	-0.15564	0.876316	0.92392
CLCC1	1181.94	0.228707	0.0631616	3.62098	0.00029349	0.00141204
WDR47	356.368	0.100434	0.0638077	1.57401	0.115486	0.210116
TAF13	342.043	-0.155849	0.124362	-1.25319	0.210137	0.336083
TMEM167B	1201.93	-0.0818213	0.0551188	-1.48445	0.137689	0.241759
SCARNA2	4955.56	-0.469913	0.119636	-3.92786	8.57065e-05	0.000490204
C1orf194	0.632714	-0.321896	0.934187	-0.344573	0.730415	0.821987
KIAA1324	4653.14	-0.335445	0.157098	-2.13525	0.0327403	0.0762369
SARS	2656.46	-0.180019	0.0504096	-3.57112	0.000355462	0.00166534
CELSR2	151.421	-0.131299	0.126934	-1.03439	0.300954	0.439459
PSRC1	106.749	0.120326	0.148032	0.812838	0.416311	0.557794
MYBPHL	0.881151	0.637747	0.768719	0.829623	0.406752	0.548617
SORT1	4227.41	-0.172083	0.11892	-1.44705	0.147882	0.256116
PSMA5	1781.6	0.0101696	0.099921	0.101776	0.918935	0.950894
SYPL2	10.3039	-0.155658	0.293519	-0.530315	0.595893	0.717896
ATXN7L2	62.9305	0.158568	0.154384	1.0271	0.304374	0.443268
CYB561D1	435.364	-0.300701	0.0991421	-3.03303	0.00242112	0.00868236
AMIGO1	83.8986	-0.248628	0.229179	-1.08486	0.277982	0.415454
GPR61	0.0225926	0.206339	3.69829	0.0557929	0.955507	NA
GNAI3	2762.28	0.0359129	0.0756673	0.474616	0.635061	0.749328
MIR197	10.3263	-0.13361	0.228033	-0.585921	0.557929	0.68421
GNAT2	2.66634	-0.222069	0.412846	-0.537898	0.590648	0.713401
AMPD2	518.342	0.193226	0.0805679	2.3983	0.0164715	0.0434135
GSTM4	541.399	-0.250033	0.129248	-1.93452	0.0530495	0.113196
GSTM2	115.423	0.395357	0.204392	1.93431	0.0530748	0.113232
GSTM1	109.472	0.703842	0.929094	0.757558	0.448716	0.588934
GSTM5	45.7119	-0.301138	0.283222	-1.06326	0.287664	0.425491
GSTM3	302.42	-0.30142	0.243099	-1.23991	0.215009	0.342132
EPS8L3	3004.16	-0.470563	0.155442	-3.02725	0.00246787	0.00882661
CSF1	664.611	0.411728	0.158532	2.59713	0.00940067	0.0272299
AHCYL1	2762.71	0.0656456	0.0491027	1.3369	0.181254	0.300058
STRIP1	822.849	-0.120169	0.0571892	-2.10126	0.0356182	0.0816911
ALX3	0.0226031	0.206339	3.69829	0.0557929	0.955507	NA
LINC01397	0.112977	0.206339	2.5779	0.0800417	0.936204	NA
UBL4B	0.112951	0.412438	2.57799	0.159984	0.872894	NA
SLC6A17	2.64404	0.0643874	0.448519	0.143556	0.885851	0.929629
KCNC4-AS1	6.10083	-0.277783	0.276341	-1.00522	0.314793	0.45444
KCNC4	187.619	-0.778963	0.131178	-5.93822	2.88132e-09	5.02798e-08
LOC440600	11.2753	0.000251215	0.211781	0.0011862	0.999054	1
RBM15	1333.39	-0.0666479	0.0672009	-0.991772	0.321309	0.461539
SLC16A4	54.7074	0.0804183	0.217505	0.369731	0.711583	0.808227
LAMTOR5	758.788	-0.269203	0.0761846	-3.53357	0.000409992	0.00188464
LAMTOR5-AS1	8.17942	0.337881	0.251886	1.34141	0.179788	0.298202
PROK1	0.180748	0.00024067	1.85431	0.00012979	0.999896	NA
CYMP	0.519636	-1.09915	1.25432	-0.876288	0.380874	0.52336
LOC440602	0	NA	NA	NA	NA	NA
KCNA10	0.0226057	0	3.69829	0	1	NA
KCNA2	33.4432	1.39574	0.219894	6.34732	2.191e-10	4.81797e-09
KCNA3	1150.06	1.38988	0.244563	5.68314	1.32242e-08	2.00164e-07
CD53	1123.89	1.41654	0.198079	7.15141	8.58908e-13	3.25244e-11
LRIF1	540.239	0.299036	0.0720776	4.1488	3.34222e-05	0.000214242
DRAM2	1125.85	0.368911	0.0685917	5.37836	7.51678e-08	9.53241e-07
CEPT1	960.31	0.32338	0.0557874	5.79665	6.76524e-09	1.09249e-07
DENND2D	1556.97	0.376156	0.0788078	4.77308	1.8143e-06	1.63196e-05
CHI3L2	106.327	3.97099	0.40827	9.72637	2.32742e-22	5.86186e-20
CHIAP2	0.13557	1.23683	2.98256	0.414687	0.678371	NA
CHIA	0.225986	1.63553	1.83436	0.891611	0.372602	NA
PIFO	5.78474	0.0836123	0.353321	0.236647	0.812931	0.88292
PGCP1	0.0903684	0.000240669	3.16242	7.61029e-05	0.999939	NA
OVGP1	52.3329	-0.161358	0.137069	-1.1772	0.239116	0.370475
WDR77	750.32	-0.362402	0.111917	-3.23812	0.0012032	0.00477402
ATP5F1	5012.12	-0.350837	0.0866038	-4.05106	5.09867e-05	0.000311793
C1orf162	115.22	0.927828	0.180853	5.1303	2.8928e-07	3.15976e-06
TMIGD3	31.6082	-0.761494	0.400443	-1.90163	0.0572201	0.120107
ADORA3	91.1993	-0.752658	0.287851	-2.61475	0.0089293	0.0260729
LINC01160	4.36086	0.81883	0.345955	2.36687	0.0179392	0.046501
RAP1A	1484.61	0.0663854	0.0702036	0.945612	0.344347	0.485994
FAM212B	142.739	-0.325416	0.111277	-2.92439	0.00345134	0.0116898
FAM212B-AS1	4.31566	-0.489429	0.441975	-1.10737	0.268135	0.404471
LOC101928718	4.99392	-0.164124	0.400478	-0.409821	0.681937	0.786136
DDX20	481.162	-0.024409	0.0820002	-0.29767	0.765955	0.84832
KCND3	195.853	2.71055	0.22602	11.9925	3.88787e-33	4.6784e-30
KCND3-IT1	5.28785	2.7006	0.40597	6.65223	2.88686e-11	7.89513e-10
KCND3-AS1	0	NA	NA	NA	NA	NA
LOC643355	18.778	3.28031	0.283909	11.5541	7.03846e-31	7.62266e-28
CTTNBP2NL	2405.52	0.132467	0.098062	1.35085	0.176744	0.294257
MIR4256	0	NA	NA	NA	NA	NA
WNT2B	269.624	0.0763715	0.161356	0.473311	0.635991	0.749938
ST7L	449.874	-0.116409	0.0977962	-1.19032	0.233919	0.364614
CAPZA1	6096.51	0.190789	0.0915137	2.08482	0.0370858	0.0845734
MOV10	1075.33	0.298467	0.11516	2.59177	0.00954839	0.0276015
RHOC	5203.19	-0.303155	0.17283	-1.75407	0.079419	0.15627
PPM1J	18.1905	0.624473	0.186213	3.35354	0.000797852	0.00335693
FAM19A3	0.293731	1.22328	1.11826	1.09392	0.273992	0.410953
LINC01356	1.31049	0.322209	0.644467	0.499962	0.617102	0.734863
SLC16A1	3212.18	-1.09905	0.226193	-4.85891	1.18033e-06	1.11253e-05
AKR7A2P1	0.700381	-1.06389	0.915752	-1.16177	0.245331	0.377808
SLC16A1-AS1	32.539	0.59849	0.195098	3.06764	0.00215758	0.00787947
LOC100996251	2.48551	-0.514371	0.500574	-1.02756	0.304155	0.443126
LRIG2	932.807	-0.134527	0.0746169	-1.8029	0.0714039	0.143553
LOC643441	0.4971	0.00024067	0.885552	0.000271775	0.999783	1
MAGI3	2862.28	-0.428892	0.124876	-3.43454	0.000593556	0.00259307
PHTF1	354.813	0.762328	0.0924401	8.24672	1.62795e-16	1.45708e-14
RSBN1	1637.49	-0.048343	0.0651977	-0.741484	0.4584	0.597994
AP4B1-AS1	2.59861	-0.192663	0.527644	-0.365138	0.715008	0.81063
PTPN22	540.103	1.02458	0.137358	7.4592	8.7047e-14	4.16212e-12
BCL2L15	2387.07	-0.0922465	0.12824	-0.719327	0.471939	0.61039
AP4B1	617.448	0.0741165	0.0752378	0.985097	0.324577	0.46519
DCLRE1B	215.571	0.130717	0.0919875	1.42103	0.155309	0.26597
HIPK1-AS1	18.7104	0.313149	0.192911	1.62328	0.104528	0.194191
HIPK1	3638.31	-0.0150357	0.0521573	-0.288275	0.773136	0.853523
OLFML3	394.727	-0.0991695	0.180363	-0.549834	0.582433	0.705812
SYT6	2.12386	-1.07777	0.524584	-2.05453	0.0399246	0.0897619
TRIM33	2430.32	0.12266	0.0548338	2.23693	0.0252907	0.0618419
BCAS2	652.494	0.0197732	0.0595899	0.33182	0.740025	0.828754
DENND2C	92.984	0.224018	0.179294	1.24944	0.211504	0.33777
AMPD1	147.918	-0.172159	0.311471	-0.552728	0.580449	0.704225
NRAS	3163.03	0.0115398	0.100277	0.115078	0.908383	0.944222
CSDE1	13641.8	0.0166105	0.0485641	0.342033	0.732326	0.823482
SIKE1	1529.68	0.00368967	0.0550624	0.067009	0.946575	0.96885
SYCP1	0.045178	0	3.69829	0	1	NA
TSHB	0	NA	NA	NA	NA	NA
TSPAN2	168.789	-0.34387	0.211275	-1.62759	0.103611	0.192793
NGF	1.9883	-0.414905	0.559828	-0.74113	0.458615	0.598192
VANGL1	1060.47	-0.287697	0.0925938	-3.10709	0.00188941	0.0070414
CASQ2	51.9042	-1.27626	0.439923	-2.90111	0.00371844	0.0124581
NHLH2	0.994366	-1.7162	0.881571	-1.94676	0.0515641	0.110498
LOC101928995	0	NA	NA	NA	NA	NA
LOC101928977	1.08448	0.192807	0.655541	0.294119	0.768667	0.850207
SLC22A15	112.551	0.378188	0.147057	2.57171	0.0101197	0.0289134
MAB21L3	127.566	-0.518718	0.250758	-2.0686	0.0385835	0.0873452
ATP1A1	25684.2	-0.593897	0.119314	-4.9776	6.43781e-07	6.4827e-06
ATP1A1-AS1	97.4819	0.0202736	0.134751	0.150452	0.880408	0.926385
LOC101929023	5.15213	0.396176	0.340301	1.16419	0.244345	0.376531
CD58	513.846	-0.189985	0.10981	-1.73012	0.0836089	0.162579
MIR548AC	3.5027	0.0319146	0.405554	0.0786937	0.937276	0.962791
IGSF3	1165.65	-0.693186	0.164025	-4.22611	2.37765e-05	0.000158803
MIR320B1	0	NA	NA	NA	NA	NA
C1orf137	0	NA	NA	NA	NA	NA
CD2	414.476	1.56065	0.199929	7.806	5.90315e-15	3.66368e-13
PTGFRN	2828.77	-0.45072	0.0700183	-6.43717	1.21718e-10	2.81669e-09
CD101	165.34	0.548837	0.204515	2.6836	0.00728332	0.0220017
LOC101929099	25.4223	0.0432775	0.183976	0.235234	0.814027	0.883801
TTF2	798.428	0.212323	0.0796786	2.66474	0.00770473	0.023033
MIR942	3.99964	-0.0267814	0.445707	-0.0600874	0.952086	0.972642
TRIM45	47.3163	-0.264138	0.165084	-1.60003	0.109592	0.201611
VTCN1	0.406747	1.71768	1.21171	1.41756	0.156319	0.267152
LINC01525	0	NA	NA	NA	NA	NA
MAN1A2	3022.68	0.282945	0.0688773	4.10796	3.99177e-05	0.000251635
LOC100996263	0.429286	1.33906	1.02331	1.30856	0.190685	0.312153
FAM46C	5451.77	0.953168	0.167123	5.70338	1.17452e-08	1.79283e-07
GDAP2	1957.5	-0.028512	0.059918	-0.47585	0.634181	0.748657
WDR3	1013.5	-0.219731	0.112496	-1.95323	0.0507923	0.109035
SPAG17	3.27603	-0.392059	0.508424	-0.771126	0.440632	0.581389
TBX15	2.644	0.0408581	0.454492	0.0898984	0.928368	0.957036
WARS2	432.538	-0.133658	0.0826539	-1.61708	0.10586	0.196178
WARS2-IT1	0.700436	7.94362e-06	0.928295	8.55721e-06	0.999993	1
LOC101929147	239.863	0.0851965	0.155554	0.547697	0.5839	0.707223
HAO2	2.23718	0.273255	0.516653	0.528894	0.596879	0.718603
HAO2-IT1	0.0451899	-0.205857	3.69829	-0.0556627	0.95561	NA
HSD3B2	20.7819	-3.03551	0.745104	-4.07394	4.62235e-05	0.000286139
HSD3B1	4.67753	-3.11525	0.737693	-4.22296	2.41118e-05	0.000160795
HSD3BP4	0.0225944	0.206339	3.69829	0.0557929	0.955507	NA
LINC00622	8.85794	-0.693057	0.311518	-2.22477	0.0260965	0.0634116
ZNF697	250.88	-0.368598	0.136055	-2.70919	0.00674477	0.0206082
PHGDH	110.677	0.382414	0.193413	1.97719	0.04802	0.104209
HMGCS2	7415.93	-2.86502	0.441875	-6.48379	8.94479e-11	2.11974e-09
REG4	5761.41	-1.64393	0.420472	-3.90972	9.2404e-05	0.000524357
NBPF7	0.18076	-0.205858	1.85429	-0.111017	0.911603	NA
ADAM30	0.0451868	0.412436	3.69829	0.111521	0.911203	NA
NOTCH2	4421.76	0.0740104	0.0872802	0.847963	0.396458	0.538422
SEC22B	1665.66	0.118216	0.0728708	1.62227	0.104746	0.194547
PFN1P2	1.78495	0.273303	0.500411	0.546157	0.584958	0.708228
NBPF8	156.32	0.701825	0.165421	4.24268	2.20871e-05	0.000149083
RNVU1-19	25.2621	-0.145377	0.348492	-0.417159	0.676562	0.782107
PPIAL4A	0.632773	1.54529	0.910744	1.69673	0.089748	0.171954
LINC00623	56.8528	0.592115	0.173651	3.40981	0.000650082	0.00280326
RNVU1-20	0	NA	NA	NA	NA	NA
RNVU1-4	0	NA	NA	NA	NA	NA
FCGR1B	9.67131	2.82987	0.373533	7.57596	3.5648e-14	1.83405e-12
HIST2H2BA	6.01006	0.733336	0.338033	2.16942	0.0300508	0.0710979
FAM72B	16.9028	1.2995	0.244891	5.30643	1.1179e-07	1.35804e-06
SRGAP2C	54.5255	0.794222	0.168361	4.71738	2.38896e-06	2.07895e-05
SRGAP2-AS1	0.0225955	0	3.69829	0	1	NA
EMBP1	36.4266	1.10871	0.210137	5.27613	1.31939e-07	1.56936e-06
LOC645166	15.0268	-0.616894	0.253176	-2.43663	0.014825	0.0397906
RNVU1-17	0.0451951	0.000240669	3.69829	6.50756e-05	0.999948	NA
LOC388692	0	NA	NA	NA	NA	NA
FAM231D	0	NA	NA	NA	NA	NA
FCGR1C	5.64902	2.12131	0.469554	4.5177	6.2514e-06	4.88651e-05
FAM72C	3.75119	1.94129	0.428432	4.53114	5.86652e-06	4.61732e-05
SRGAP2D	23.952	0.696768	0.23411	2.97624	0.00291807	0.0101616
LOC101060524	0	NA	NA	NA	NA	NA
DRD5P2	0	NA	NA	NA	NA	NA
PPIAL4F	0	NA	NA	NA	NA	NA
PPIAL4D	0	NA	NA	NA	NA	NA
PPIAL4E	0	NA	NA	NA	NA	NA
RNVU1-15	22.5964	0.380425	0.191335	1.98827	0.0467818	0.101992
NBPF15	319.443	0.342451	0.112253	3.05071	0.00228304	0.00825276
SRGAP2B	40.4711	0.631229	0.165663	3.81032	0.000138785	0.000744785
FAM72D	8.51908	1.01777	0.239139	4.25599	2.08127e-05	0.000141557
LOC103091866	52.6733	0.578378	0.165317	3.4986	0.000467701	0.0021083
RNVU1-14	80.2184	0.298761	0.190751	1.56624	0.117293	0.212564
NBPF20	83.3808	0.00716854	0.131426	0.0545443	0.956502	0.976013
NBPF25P	56.287	-0.376687	0.177062	-2.12743	0.0333846	0.0775038
GPR89A	110.407	0.0460998	0.100574	0.458365	0.64669	0.757848
PDZK1	57.4296	-4.35754	0.61813	-7.04955	1.79503e-12	6.36041e-11
CD160	30.7771	0.814509	0.228055	3.57155	0.000354877	0.00166341
RNF115	460.72	0.275523	0.0618435	4.45516	8.38311e-06	6.34445e-05
POLR3C	577.128	0.0090394	0.0644686	0.140214	0.888491	0.931283
NUDT17	20.924	0.338668	0.201351	1.68198	0.0925731	0.176291
PIAS3	271.429	-0.0269215	0.081285	-0.331199	0.740494	0.829176
MIR6736	0.0677843	0.000240669	3.69829	6.50756e-05	0.999948	NA
ANKRD35	26.2345	-0.127402	0.22839	-0.557825	0.576964	0.701529
ITGA10	42.2769	-0.400151	0.198896	-2.01185	0.0442352	0.0976494
PEX11B	527.788	-0.0863727	0.0765228	-1.12872	0.259016	0.394097
GNRHR2	16.6759	-0.238277	0.182762	-1.30376	0.192316	0.314335
RBM8A	1761.47	-0.199625	0.0604978	-3.29971	0.000967847	0.00396362
LIX1L	458.667	0.393369	0.144236	2.72725	0.00638638	0.0196742
ANKRD34A	15.4111	-0.0887805	0.222134	-0.39967	0.689399	0.791581
POLR3GL	338.745	-0.0369542	0.0773512	-0.477746	0.632831	0.747397
TXNIP	21874.1	-0.344957	0.143203	-2.40886	0.0160024	0.0424358
HFE2	0.158207	0.206339	2.1409	0.0963799	0.923219	NA
RNVU1-6	14.0782	0.510691	0.3738	1.36622	0.171871	0.288006
LOC101928979	6.93681	0.152273	0.275605	0.552506	0.580602	0.704314
NBPF10	140.729	-0.00297024	0.162894	-0.0182342	0.985452	0.997168
NOTCH2NL	304.194	-0.00972087	0.122213	-0.0795403	0.936603	0.962252
NUDT4P2	0	NA	NA	NA	NA	NA
NUDT4P1	0	NA	NA	NA	NA	NA
CH17-408M7.1	6.57582	-0.986444	0.361971	-2.72521	0.00642615	0.0197714
HYDIN2	25.2403	-0.800198	0.294092	-2.72091	0.00651031	0.0199962
NBPF12	388.975	-0.0402578	0.118755	-0.339	0.73461	0.825207
LOC728989	13.0382	0.554736	0.257149	2.15725	0.0309858	0.0729276
RNVU1-8	4.60976	0.811042	0.346658	2.3396	0.0193043	0.0494186
NBPF13P	0.180733	0.412439	1.85433	0.22242	0.823987	NA
PRKAB2	971.512	-0.483853	0.129813	-3.72731	0.000193535	0.000989604
PDIA3P1	274.264	0.327821	0.154249	2.12527	0.0335637	0.0778778
FMO5	2055.6	-1.13867	0.205113	-5.55144	2.83327e-08	3.98497e-07
CHD1L	1036.45	-0.20197	0.0645071	-3.13097	0.00174229	0.0065677
LINC00624	0.677867	0.32223	0.834891	0.385955	0.69953	0.7994
BCL9	450.054	-0.111756	0.0741774	-1.5066	0.131913	0.233683
ACP6	251.747	0.0674108	0.120893	0.557605	0.577114	0.701593
GJA5	48.5587	1.17013	0.302853	3.86369	0.000111689	0.00061919
GJA8	0	NA	NA	NA	NA	NA
GPR89B	102.497	0.22187	0.124243	1.78577	0.0741359	0.147835
PDZK1P1	0.225953	0.618538	1.31755	0.469461	0.63874	NA
RNVU1-7	9.67162	-0.133749	0.270822	-0.493862	0.621403	0.738362
NBPF11	270.025	-0.113213	0.125789	-0.900023	0.368108	0.510221
LOC101927468	0.677763	-1.13215	1.25309	-0.903485	0.366269	0.508289
MIR5087	4.36106	-0.088565	0.327695	-0.270267	0.786955	0.863104
RNVU1-1	5.62646	-0.21388	0.281726	-0.759176	0.447747	0.588055
MIR6077	0	NA	NA	NA	NA	NA
RNU1-13P	3.41192	0.473082	0.409075	1.15647	0.24749	0.380429
LOC100132057	21.4209	0.246481	0.2285	1.07869	0.280726	0.418394
RNVU1-3	4.24785	0.481462	0.382876	1.25749	0.208577	0.33418
LINC01138	138.245	0.753581	0.158918	4.74194	2.1168e-06	1.86381e-05
PPIAL4G	0.0678127	0.000240669	3.69829	6.50756e-05	0.999948	NA
NBPF14	236.268	0.0951875	0.176141	0.540406	0.588917	0.711947
PDE4DIP	1852.98	0.0867317	0.0704946	1.23033	0.218573	0.346454
LOC653513	21.3758	0.174322	0.248612	0.701182	0.48319	0.620274
NBPF9	215.681	-0.141076	0.117405	-1.20162	0.229512	0.359635
PPIAL4C	0.99423	0.999968	0.803524	1.24448	0.213324	0.339975
LINC00869	117.999	0.174779	0.179089	0.975937	0.329096	0.469845
HIST2H2BF	1204.44	0.109008	0.153439	0.710428	0.477439	0.614933
FCGR1A	38.2349	1.49788	0.3187	4.69997	2.60197e-06	2.24805e-05
HIST2H3D	247.69	0.270878	0.191535	1.41425	0.157289	0.268469
HIST2H4B	0	NA	NA	NA	NA	NA
HIST2H4A	0	NA	NA	NA	NA	NA
HIST2H3A	0	NA	NA	NA	NA	NA
HIST2H3C	0	NA	NA	NA	NA	NA
HIST2H2AA3	0	NA	NA	NA	NA	NA
HIST2H2AA4	0	NA	NA	NA	NA	NA
HIST2H2BC	7.81865	0.348197	0.271597	1.28204	0.19983	0.323709
HIST2H2BE	1690.2	0.108952	0.113782	0.95755	0.338289	0.47935
HIST2H2AC	1282.82	0.0557849	0.0892367	0.625134	0.531883	0.662217
HIST2H2AB	510.62	0.0575042	0.142925	0.402339	0.687434	0.789995
BOLA1	111.693	-0.0139046	0.12771	-0.108877	0.9133	0.947327
SV2A	50.0293	0.272434	0.181174	1.50372	0.132655	0.234632
SF3B4	622.483	-0.396246	0.117431	-3.37429	0.000740061	0.0031437
MTMR11	2093.18	-0.820137	0.205492	-3.99109	6.57691e-05	0.00038965
OTUD7B	1164.21	-0.532917	0.121323	-4.39254	1.12037e-05	8.21222e-05
VPS45	837.764	0.0203382	0.0388644	0.523311	0.600758	0.721543
PLEKHO1	442.109	1.11814	0.146625	7.62581	2.42505e-14	1.30339e-12
ANP32E	966.735	0.882669	0.110633	7.97833	1.48329e-15	1.06033e-13
CA14	4.15756	-1.82427	0.397633	-4.58782	4.47899e-06	3.6513e-05
APH1A	2939.1	-0.345392	0.101949	-3.3879	0.000704303	0.00300951
C1orf54	100.305	0.472529	0.131522	3.59276	0.000327191	0.00155314
CIART	23.9747	-0.593875	0.356837	-1.66428	0.0960573	0.181553
MRPS21	501.458	0.151322	0.118436	1.27767	0.201366	0.325467
PRPF3	1051.7	-0.109433	0.0728932	-1.50127	0.133285	0.235359
RPRD2	1413.88	0.0420677	0.0623456	0.674749	0.499835	0.636081
TARS2	381.426	0.0218108	0.0810345	0.269155	0.78781	0.863736
MIR6878	0.542236	-0.398417	0.912351	-0.436692	0.662335	0.770876
ECM1	302.627	0.0799482	0.183093	0.436654	0.662363	0.770876
FALEC	2.82416	-0.0416445	0.452472	-0.0920376	0.926668	0.955719
ADAMTSL4	143.713	-0.075942	0.19948	-0.3807	0.703426	0.802301
MIR4257	1.94331	0.4933	0.474552	1.03951	0.298569	0.436791
ADAMTSL4-AS1	101.162	0.292618	0.248452	1.17776	0.238891	0.370233
MCL1	10546.8	0.241399	0.120924	1.99628	0.045903	0.100461
ENSA	2612.82	-0.222191	0.0425942	-5.21647	1.82363e-07	2.10329e-06
GOLPH3L	2041.85	-0.168178	0.0879478	-1.91225	0.0558443	0.117912
HORMAD1	36.1107	0.758662	0.229152	3.31074	0.0009305	0.00384191
CTSS	11491.7	0.178575	0.093779	1.90421	0.056883	0.119539
CTSK	865.325	1.34758	0.196712	6.85049	7.35984e-12	2.24843e-10
ARNT	1572.83	-0.0127031	0.053319	-0.238246	0.81169	0.882107
SETDB1	922.878	0.0178853	0.0552662	0.323621	0.746225	0.833371
CERS2	1904.52	-0.159062	0.102719	-1.54853	0.121496	0.218644
ANXA9	4.04466	-0.718634	0.338094	-2.12555	0.0335411	0.0778339
FAM63A	873.382	-0.537642	0.136888	-3.92761	8.57939e-05	0.000490316
PRUNE	523.475	-0.175442	0.0653732	-2.6837	0.00728126	0.0219992
BNIPL	14.5521	-0.0480852	0.198073	-0.242765	0.808188	0.879533
C1orf56	43.3625	-0.184716	0.130713	-1.41314	0.157614	0.268828
CDC42SE1	2112.17	0.288173	0.0788022	3.65692	0.000255268	0.00125747
MLLT11	19.636	0.0311186	0.200997	0.154821	0.876963	0.9243
GABPB2	333.544	0.0173618	0.0644924	0.269206	0.787771	0.863736
SEMA6C	51.3842	-0.0209474	0.174921	-0.119753	0.904679	0.941705
TNFAIP8L2-SCNM1	0	NA	NA	NA	NA	NA
TNFAIP8L2	78.9536	0.972154	0.16594	5.85845	4.67215e-09	7.79051e-08
LYSMD1	168.03	-0.0846343	0.0845729	-1.00073	0.316959	0.456726
SCNM1	3.61521	-0.0495803	0.370026	-0.133992	0.893409	0.934211
TMOD4	25.2176	0.0194713	0.187271	0.103974	0.91719	0.94986
VPS72	423.93	-0.149606	0.0542715	-2.75663	0.00584007	0.0182692
PIP5K1A	985.361	0.0182789	0.0726308	0.251669	0.801297	0.874538
PSMD4	1449.4	-0.0285133	0.0581346	-0.49047	0.623802	0.740521
ZNF687	692.475	-0.0799588	0.0696468	-1.14806	0.250943	0.38451
PI4KB	1286.64	-0.130939	0.0507886	-2.57812	0.00993389	0.0285255
RFX5	927.563	0.937531	0.0989008	9.47952	2.55467e-21	5.32059e-19
GBAT2	2.41786	2.09344	0.552108	3.79173	0.000149604	0.000795003
SELENBP1	11998	-0.719155	0.259279	-2.77367	0.00554271	0.0174397
PSMB4	1923.74	0.0956349	0.0794511	1.2037	0.228707	0.358833
POGZ	1651.34	0.0737895	0.0622707	1.18498	0.236025	0.36673
CGN	3479.8	-0.49035	0.226934	-2.16076	0.0307136	0.0724364
TUFT1	688.914	-0.525881	0.0983925	-5.34473	9.0552e-08	1.12444e-06
MIR554	9.58014	-0.937485	0.31191	-3.00562	0.00265036	0.00936644
SNX27	1161.91	0.0866032	0.0541518	1.59927	0.109761	0.201853
CELF3	24.6979	-1.39909	0.301771	-4.63626	3.54774e-06	2.95327e-05
RIIAD1	2.48555	-1.03079	0.457103	-2.25506	0.0241295	0.0595129
MRPL9	495.29	-0.0315715	0.0708114	-0.445854	0.655703	0.765263
OAZ3	20.9694	-0.464906	0.192651	-2.4132	0.0158131	0.0420039
TDRKH	163.826	0.265445	0.0925899	2.86689	0.00414532	0.0136435
LINGO4	6.91478	-0.60753	0.370713	-1.63881	0.101252	0.189274
RORC	647.625	-0.418969	0.135736	-3.08664	0.00202432	0.00745568
C2CD4D	8.58635	-0.347591	0.242045	-1.43606	0.150986	0.260233
LOC100132111	27.952	0.51598	0.147972	3.48701	0.000488444	0.00218544
THEM5	0.0903915	0.000240669	3.16228	7.61063e-05	0.999939	NA
THEM4	245.35	-0.181278	0.124582	-1.45509	0.145644	0.253202
S100A10	6176.98	-0.697821	0.123038	-5.6716	1.41467e-08	2.1279e-07
NBPF18P	1.94318	-0.443466	0.540119	-0.821051	0.411617	0.553353
S100A11	2490.06	-0.0307477	0.165063	-0.186279	0.852226	0.910495
LOC100131107	0.0225848	0.206339	3.69829	0.0557929	0.955507	NA
TCHHL1	0	NA	NA	NA	NA	NA
TCHH	5.33239	0.156944	0.411356	0.381529	0.702811	0.802006
RPTN	0.0452043	0	3.69829	0	1	NA
HRNR	0.0225944	-0.205857	3.69829	-0.0556627	0.95561	NA
FLG	0.0677804	-0.411955	3.69829	-0.111391	0.911307	NA
FLG-AS1	10.7559	-0.15285	0.423231	-0.361151	0.717987	0.81273
FLG2	0.0226051	-0.205857	3.69829	-0.0556627	0.95561	NA
CRNN	0.0452102	0.412436	3.69829	0.111521	0.911203	NA
LCE5A	0.0225926	0.206339	3.69829	0.0557929	0.955507	NA
CRCT1	0.0677934	0.206339	3.69829	0.0557929	0.955507	NA
LCE3E	0	NA	NA	NA	NA	NA
LCE3D	0	NA	NA	NA	NA	NA
LCE3C	0	NA	NA	NA	NA	NA
LCE3B	0	NA	NA	NA	NA	NA
LCE3A	0	NA	NA	NA	NA	NA
LCE2D	0	NA	NA	NA	NA	NA
LCE2C	0	NA	NA	NA	NA	NA
LCE2B	0	NA	NA	NA	NA	NA
LCE2A	0.0903831	0.000240669	3.16233	7.61051e-05	0.999939	NA
LCE4A	0	NA	NA	NA	NA	NA
C1orf68	0	NA	NA	NA	NA	NA
KPRP	0	NA	NA	NA	NA	NA
LCE1F	0.0225853	-0.205857	3.69829	-0.0556627	0.95561	NA
LCE1E	0.0904041	-0.411955	3.69829	-0.111391	0.911307	NA
LCE1D	0	NA	NA	NA	NA	NA
LCE1C	0.0452008	-0.205857	3.69829	-0.0556627	0.95561	NA
LCE1B	0	NA	NA	NA	NA	NA
LCE1A	0.022581	0	3.69829	0	1	NA
LCE6A	0	NA	NA	NA	NA	NA
SMCP	0.0677651	0.206339	3.69829	0.0557929	0.955507	NA
IVL	0	NA	NA	NA	NA	NA
SPRR4	0	NA	NA	NA	NA	NA
SPRR1A	0.0225848	0.206339	3.69829	0.0557929	0.955507	NA
SPRR3	0.903807	3.67724	1.62162	2.26763	0.0233518	0.0578387
SPRR1B	3.8186	5.60692	1.16675	4.8056	1.54292e-06	1.41369e-05
SPRR2D	0.22598	1.9575	3.35691	0.583126	0.559809	NA
SPRR2A	1.49135	3.76529	1.40312	2.68351	0.00728546	0.0220027
SPRR2B	0.0225974	-0.205857	3.69829	-0.0556627	0.95561	NA
SPRR2E	0.0451812	0.412436	3.69829	0.111521	0.911203	NA
SPRR2F	0	NA	NA	NA	NA	NA
SPRR2C	0.0452102	0.412436	3.69829	0.111521	0.911203	NA
SPRR2G	0	NA	NA	NA	NA	NA
LOC101928009	0	NA	NA	NA	NA	NA
LELP1	0.022581	0	3.69829	0	1	NA
PRR9	0	NA	NA	NA	NA	NA
LOR	0.429357	1.71773	1.03234	1.66392	0.0961282	0.181672
PGLYRP3	1.10734	4.01448	0.88625	4.52974	5.90569e-06	4.63972e-05
PGLYRP4	5.01658	5.33296	0.659712	8.08376	6.27982e-16	4.9283e-14
S100A9	650.024	3.41544	0.396582	8.61219	7.16771e-18	7.88084e-16
S100A12	11.5008	5.47131	0.797834	6.8577	6.99777e-12	2.14901e-10
S100A8	171.367	4.69262	0.515448	9.10398	8.70835e-20	1.357e-17
S100A7A	0.248588	2.09506	2.80509	0.746878	0.455137	0.594875
S100A7L2	0	NA	NA	NA	NA	NA
S100A7	10.2136	7.45566	1.25759	5.92855	3.05626e-09	5.29166e-08
S100A6	20884.7	-0.289045	0.156895	-1.84228	0.0654336	0.133896
S100A5	0.768287	-0.115229	0.717549	-0.160587	0.872419	0.921493
S100A4	487.076	0.175057	0.162649	1.07629	0.281798	0.419501
LOC101928034	1.53638	-0.559182	0.678762	-0.823825	0.410039	0.551985
S100A3	10.0335	0.949254	0.298461	3.18049	0.00147025	0.0056675
S100A2	10.1909	-0.146459	0.314282	-0.46601	0.641208	0.753953
S100A16	2604.41	-0.789377	0.20965	-3.76521	0.000166407	0.000873788
S100A14	3404.53	-1.08261	0.192569	-5.62194	1.88829e-08	2.75794e-07
S100A13	401.974	-0.0863284	0.089743	-0.961951	0.336074	0.476898
S100A1	4.97128	-0.215528	0.365652	-0.589435	0.55557	0.68222
CHTOP	963.984	-0.208646	0.0517706	-4.03021	5.57269e-05	0.000337163
SNAPIN	288.871	-0.103319	0.0671732	-1.5381	0.124024	0.2224
ILF2	2633.58	-0.0473778	0.0799044	-0.592931	0.553227	0.680344
NPR1	65.5739	0.082324	0.189231	0.435045	0.66353	0.771778
MIR8083	0	NA	NA	NA	NA	NA
INTS3	1271.12	-0.0124585	0.0735023	-0.169498	0.865405	0.917854
SLC27A3	268.83	-0.317738	0.102398	-3.10298	0.00191583	0.00712636
LOC343052	0.180716	0.618537	2.12112	0.291609	0.770585	NA
GATAD2B	797.42	0.245462	0.0699933	3.50693	0.000453305	0.00205238
DENND4B	706.791	0.264545	0.114343	2.3136	0.0206897	0.0523528
CRTC2	299.674	0.205473	0.0855719	2.40117	0.0163428	0.0431373
SLC39A1	1306.05	-0.107601	0.0692887	-1.55294	0.120437	0.217136
MIR6737	0.022592	-0.205857	3.69829	-0.0556627	0.95561	NA
CREB3L4	376.38	-0.426173	0.109101	-3.90621	9.37562e-05	0.000530252
JTB	2224.74	-0.259034	0.0787853	-3.28784	0.00100958	0.0041089
RAB13	538.412	0.218809	0.0776965	2.8162	0.0048595	0.0156283
RPS27	10438.1	-0.00335312	0.0751598	-0.0446131	0.964416	0.981684
NUP210L	10.5968	0.32918	0.35234	0.934269	0.350165	0.491675
MIR5698	0.0451735	0.412436	3.69829	0.111521	0.911203	NA
TPM3	9154.03	-0.0863406	0.102786	-0.840002	0.400907	0.542592
MIR190B	0	NA	NA	NA	NA	NA
C1orf189	4.15784	0.119566	0.357542	0.33441	0.73807	0.827507
C1orf43	2986.48	-0.179791	0.0669762	-2.6844	0.00726601	0.0219653
UBAP2L	1773.87	-0.0340326	0.0519527	-0.655069	0.512424	0.646781
HAX1	927.869	-0.0564352	0.0759369	-0.743186	0.457369	0.597036
AQP10	0.384087	-0.568273	1.08321	-0.524621	0.599847	0.720836
ATP8B2	769.656	0.757569	0.165523	4.57682	4.72093e-06	3.81549e-05
IL6R	1635.87	-0.160205	0.0951692	-1.68337	0.0923037	0.175855
SHE	245.442	0.106206	0.143473	0.740246	0.459151	0.598676
TDRD10	19.4784	-0.335451	0.194167	-1.72764	0.0840529	0.163314
UBE2Q1	1296.18	-0.126251	0.0617472	-2.04464	0.0408903	0.0915247
UBE2Q1-AS1	0.0451692	-0.411955	3.69829	-0.111391	0.911307	NA
CHRNB2	12.1792	-1.04292	0.261119	-3.99403	6.49583e-05	0.000385267
ADAR	7367.24	0.304323	0.0534966	5.68864	1.28058e-08	1.94103e-07
KCNN3	340.367	0.939455	0.228405	4.11311	3.90369e-05	0.000246441
PMVK	278.885	-0.286225	0.0854928	-3.34795	0.000814125	0.00341809
PBXIP1	1610.48	0.270983	0.123188	2.19974	0.0278252	0.0667076
PYGO2	607.282	-0.0788343	0.0698375	-1.12882	0.258972	0.394097
SHC1	1912.58	-0.0852297	0.0669585	-1.27287	0.203063	0.327453
CKS1B	226.757	0.0467364	0.0963327	0.485156	0.627566	0.743604
MIR4258	2.96004	0.0319802	0.35544	0.0899735	0.928308	0.957028
FLAD1	486.719	-0.2999	0.0784291	-3.82383	0.000131393	0.000710606
LENEP	1.46878	-0.295225	0.545296	-0.541404	0.588229	0.711393
ZBTB7B	2462.07	-0.55687	0.164753	-3.38003	0.000724779	0.00308665
DCST2	14.7327	-0.458549	0.346286	-1.32419	0.18544	0.305517
DCST1	3.47992	-0.321765	0.373235	-0.862099	0.388633	0.531024
LOC100505666	31.9285	-0.47109	0.142444	-3.30721	0.000942313	0.0038815
ADAM15	2114.04	-0.344617	0.103489	-3.32998	0.000868532	0.00361638
EFNA4	233.401	-0.38049	0.101726	-3.74034	0.000183775	0.000947303
EFNA3	191.997	-0.795591	0.204503	-3.89036	0.000100096	0.000560814
EFNA1	895.001	-0.611644	0.23637	-2.58765	0.00966324	0.0278629
SLC50A1	1197.15	0.161892	0.105808	1.53005	0.126005	0.225373
DPM3	191.708	-0.218521	0.0963585	-2.26779	0.0233417	0.0578204
KRTCAP2	776.092	-0.111205	0.0695913	-1.59798	0.110048	0.20214
TRIM46	9.30999	0.417941	0.25935	1.61149	0.107073	0.197968
MUC1	1405.78	0.430061	0.190756	2.25451	0.0241642	0.0595784
MIR92B	0.225951	-0.411957	1.46109	-0.281952	0.77798	NA
THBS3	287.357	-0.0271715	0.143501	-0.189347	0.849821	0.909012
MTX1	290.683	-0.238594	0.0938007	-2.54362	0.010971	0.0309256
GBAP1	34.8646	0.393736	0.195796	2.01095	0.044331	0.097807
GBA	841.18	-0.0250885	0.130067	-0.192889	0.847046	0.907348
FAM189B	118.114	0.0281605	0.0972008	0.289714	0.772035	0.85274
SCAMP3	547.962	-0.0835301	0.0660407	-1.26483	0.205933	0.33075
CLK2	556.092	0.0264422	0.115418	0.2291	0.818791	0.887417
HCN3	98.2033	-0.400129	0.18183	-2.20056	0.0277671	0.0666041
PKLR	8.74492	-1.068	0.463529	-2.30407	0.0212188	0.0534292
FDPS	1997.65	-0.128038	0.135535	-0.94469	0.344817	0.486436
RUSC1-AS1	32.2221	-0.0534922	0.17532	-0.305113	0.76028	0.84389
RUSC1	667.81	-0.505754	0.114259	-4.42638	9.5829e-06	7.17227e-05
ASH1L	5339.61	0.00202946	0.0667654	0.0303969	0.975751	0.989872
MIR555	0.836134	0.981239	0.940423	1.0434	0.296762	0.435186
POU5F1P4	0.022592	-0.205857	3.69829	-0.0556627	0.95561	NA
ASH1L-AS1	57.9597	-0.0202263	0.125974	-0.16056	0.87244	0.921493
MSTO1	9.8744	0.00916841	0.254481	0.0360278	0.97126	0.986796
MSTO2P	41.0556	0.364816	0.232093	1.57185	0.115984	0.21081
YY1AP1	1261.16	-0.020325	0.0408478	-0.497579	0.618781	0.736012
DAP3	1241.06	-0.108841	0.0580786	-1.87403	0.0609257	0.126452
GON4L	1583.03	0.0352739	0.0689891	0.511297	0.609143	0.727867
SYT11	269.669	0.915299	0.181363	5.04678	4.49317e-07	4.71293e-06
RIT1	778.198	-0.000795483	0.0666405	-0.0119369	0.990476	1
KIAA0907	1055.98	-0.196972	0.111503	-1.76651	0.07731	0.152912
SNORA80E	15.0495	-1.13825	0.318031	-3.57905	0.000344846	0.00162413
SCARNA4	15.2073	-0.480607	0.248331	-1.93535	0.0529477	0.113023
RXFP4	49.9611	-1.37798	0.177744	-7.7526	9.0031e-15	5.35734e-13
ARHGEF2	1680.28	-0.0773981	0.0819884	-0.944013	0.345163	0.486861
MIR6738	0.813479	0.289777	0.745238	0.388838	0.697396	0.797848
SSR2	2823.1	0.053998	0.073214	0.737536	0.460796	0.600388
UBQLN4	429.694	-0.0400751	0.0551154	-0.727112	0.467157	0.606014
LAMTOR2	422.486	-0.180067	0.0897715	-2.00584	0.0448731	0.0987455
RAB25	1550.53	-0.44168	0.127175	-3.47302	0.000514633	0.00228609
MEX3A	44.8562	0.324068	0.20028	1.61808	0.105646	0.195884
LMNA	5661.75	-0.725238	0.124364	-5.83156	5.49112e-09	8.98999e-08
SEMA4A	345.506	0.955822	0.178151	5.36523	8.08457e-08	1.01455e-06
SLC25A44	644.92	-0.256984	0.0718292	-3.57771	0.000346615	0.00163104
PMF1	169.678	-0.134999	0.0760481	-1.77517	0.0758691	0.150557
PMF1-BGLAP	0	NA	NA	NA	NA	NA
BGLAP	2.91498	0.570461	0.435169	1.3109	0.189893	0.311125
PAQR6	30.1214	0.0548848	0.178849	0.306878	0.758936	0.842917
SMG5	2325.19	-0.332393	0.089186	-3.72697	0.000193797	0.000990476
TMEM79	72.0148	-0.117498	0.124193	-0.946092	0.344101	0.485711
GLMP	409.857	-0.180446	0.11707	-1.54135	0.123231	0.221325
VHLL	0.97164	0.692024	0.649501	1.06547	0.286663	0.424584
CCT3	3356.61	-0.193163	0.101389	-1.90517	0.0567577	0.119345
TSACC	2.19186	0.585433	0.447759	1.30748	0.191051	0.312551
RHBG	0.226032	1.23677	1.63362	0.757075	0.449005	NA
C1orf61	2.44033	1.12363	0.467151	2.40529	0.0161597	0.0427582
MIR9-1	0.112974	0.824635	2.57791	0.319885	0.749055	NA
MEF2D	1334.94	0.139657	0.0815576	1.71237	0.0868284	0.167498
IQGAP3	649.784	0.234855	0.156965	1.49622	0.134596	0.237328
TTC24	13.2642	3.07375	0.426358	7.20931	5.62342e-13	2.20658e-11
APOA1BP	727.866	-0.549172	0.08777	-6.25694	3.92602e-10	8.33703e-09
GPATCH4	425.235	-0.380304	0.126966	-2.99532	0.00274157	0.00963844
HAPLN2	0.587357	-0.169477	0.925263	-0.183166	0.854668	0.912003
BCAN	0.949024	-0.240564	0.739024	-0.325515	0.744791	0.832199
NES	560.105	-0.41407	0.173718	-2.38358	0.0171453	0.0448132
CRABP2	11.0499	0.968133	0.321712	3.00932	0.00261833	0.00927288
ISG20L2	606.681	-0.243898	0.0806037	-3.0259	0.00247897	0.00886195
RRNAD1	306.138	-0.0751175	0.0929301	-0.808323	0.418905	0.560334
MRPL24	501.999	-0.376028	0.079343	-4.73927	2.14487e-06	1.88547e-05
HDGF	3932.29	0.0142604	0.0885386	0.161064	0.872043	0.921388
PRCC	586.219	-0.0653778	0.0446094	-1.46556	0.142768	0.249083
SH2D2A	75.6325	1.16555	0.179064	6.50915	7.55788e-11	1.83576e-09
NTRK1	7.57018	0.771862	0.304674	2.5334	0.0112961	0.031673
INSRR	1.92069	-0.0472101	0.541899	-0.0871198	0.930576	0.958485
PEAR1	103.987	0.0764562	0.152962	0.499839	0.617189	0.734926
LRRC71	0.497045	2.13021	0.934484	2.27955	0.0226341	0.0563576
ARHGEF11	2141.36	-0.231628	0.0963647	-2.40366	0.0162319	0.0429177
MIR765	2.25969	0.000226598	0.445081	0.000509116	0.999594	1
ETV3L	0.248528	-1.01668	1.63666	-0.621188	0.534476	0.664314
ETV3	393.851	0.020767	0.0869376	0.238872	0.811205	0.88193
CYCSP52	0	NA	NA	NA	NA	NA
FCRL5	684.855	2.36779	0.263932	8.9712	2.93291e-19	4.23513e-17
FCRL4	43.7257	2.95167	0.429767	6.86808	6.50719e-12	2.00492e-10
FCRL3	148.548	2.84074	0.410198	6.92529	4.35093e-12	1.38999e-10
FCRL2	163.801	1.70816	0.27383	6.23804	4.43084e-10	9.30862e-09
FCRL1	191.1	2.60691	0.468833	5.56042	2.69122e-08	3.80993e-07
CD5L	2.30468	1.23288	0.660202	1.86743	0.0618409	0.127837
KIRREL	583.075	0.369423	0.159311	2.31887	0.020402	0.0517455
LOC646268	0.338978	1.54522	1.02842	1.50252	0.132963	0.235042
CD1D	212.907	0.361708	0.137024	2.63974	0.00829704	0.0244981
CD1A	9.35509	1.8574	0.380648	4.87957	1.06317e-06	1.01402e-05
CD1C	74.9295	1.56876	0.297832	5.26729	1.38456e-07	1.63431e-06
CD1B	8.38335	2.80268	0.370476	7.56508	3.87615e-14	1.98013e-12
CD1E	32.5407	1.42848	0.247611	5.76905	7.97175e-09	1.26682e-07
OR10T2	0	NA	NA	NA	NA	NA
OR10K2	0	NA	NA	NA	NA	NA
OR10K1	0	NA	NA	NA	NA	NA
OR10R2	0	NA	NA	NA	NA	NA
OR6Y1	0	NA	NA	NA	NA	NA
OR6P1	0.0225985	0.206339	3.69829	0.0557929	0.955507	NA
OR10X1	0	NA	NA	NA	NA	NA
OR10Z1	0	NA	NA	NA	NA	NA
SPTA1	2.5759	1.32207	0.501967	2.63379	0.00844382	0.0248733
OR6K2	0	NA	NA	NA	NA	NA
OR6K3	0.0678042	0.412436	3.69829	0.111521	0.911203	NA
OR6K6	0.022592	0.206339	3.69829	0.0557929	0.955507	NA
OR6N1	0.113	0.206339	3.69829	0.0557929	0.955507	NA
OR6N2	0.0452592	0.412436	3.69829	0.111521	0.911203	NA
MNDA	207.45	1.92869	0.176404	10.9334	7.98296e-28	5.96244e-25
PYHIN1	130.092	1.84455	0.270464	6.81995	9.10708e-12	2.72082e-10
IFI16	1585.78	0.992701	0.156038	6.3619	1.99277e-10	4.41795e-09
AIM2	102.364	2.08636	0.32342	6.45094	1.11156e-10	2.58609e-09
CADM3	166.943	0.0230539	0.235529	0.0978816	0.922026	0.952683
CADM3-AS1	20.2461	0.626202	0.23014	2.72096	0.00650924	0.0199958
ACKR1	173.905	1.04859	0.194035	5.40411	6.51314e-08	8.3923e-07
FCER1A	83.0421	-0.484955	0.274891	-1.76417	0.0777037	0.153606
OR10J3	0.0677749	0	3.69829	0	1	NA
OR10J1	0	NA	NA	NA	NA	NA
OR10J5	0.022592	0.206339	3.69829	0.0557929	0.955507	NA
APCS	0	NA	NA	NA	NA	NA
CRP	0.135594	0.412438	2.16829	0.190214	0.849142	NA
DUSP23	275.041	-0.322202	0.114423	-2.81589	0.00486417	0.0156364
FCRL6	22.0779	1.60409	0.354027	4.53099	5.87079e-06	4.61901e-05
SLAMF8	314.529	1.06334	0.185053	5.74612	9.13168e-09	1.43744e-07
C1orf204	19.3199	-0.139607	0.229192	-0.609129	0.542439	0.671231
VSIG8	2.37244	-0.71591	0.442452	-1.61805	0.105651	0.195884
CFAP45	7.32107	0.0997662	0.243832	0.409159	0.682423	0.786457
MIR4259	0.0678258	0.412436	3.69829	0.111521	0.911203	NA
TAGLN2	3854.68	-0.197679	0.0914588	-2.1614	0.0306645	0.0723442
IGSF9	630.132	-1.6896	0.300847	-5.61613	1.95283e-08	2.84263e-07
SLAMF9	1.15243	-0.336851	0.57938	-0.581398	0.560972	0.686788
LINC01133	461.21	-0.752744	0.22922	-3.28394	0.00102368	0.00415847
PIGM	419.615	-0.00771921	0.0647107	-0.119288	0.905047	0.941879
KCNJ10	37.1519	3.37219	0.352349	9.57059	1.06292e-21	2.42347e-19
KCNJ9	0.813641	-1.0168	0.992232	-1.02476	0.305476	0.444455
IGSF8	728.464	-0.682125	0.111537	-6.1157	9.61348e-10	1.89298e-08
ATP1A2	150.872	-0.841986	0.260613	-3.2308	0.00123445	0.00487955
ATP1A4	1.94326	0.782674	0.457958	1.70905	0.0874414	0.168414
CASQ1	2.66639	1.44074	0.479688	3.00348	0.00266907	0.00942333
LOC729867	5.03916	0.891354	0.347867	2.56234	0.0103969	0.0295649
PEA15	1073.35	0.893564	0.112689	7.92949	2.20056e-15	1.51315e-13
DCAF8	1706.1	0.066111	0.0646915	1.02194	0.306808	0.44578
PEX19	1168.29	-0.157731	0.0611388	-2.57988	0.00988342	0.0284107
COPA	6745.54	-0.126757	0.0658565	-1.92475	0.0542605	0.11528
SUMO1P3	8.5198	0.73734	0.368564	2.00058	0.0454379	0.0996341
NCSTN	1857.08	-0.0757869	0.0700798	-1.08144	0.279503	0.41706
NHLH1	1.98851	0.415161	0.440163	0.943199	0.345579	0.487129
VANGL2	243.79	-0.200355	0.220195	-0.909902	0.362874	0.504735
SLAMF6	248.613	2.09245	0.233427	8.96403	3.13037e-19	4.49032e-17
CD84	771.21	0.983404	0.190566	5.16045	2.46355e-07	2.72805e-06
SLAMF1	180.952	1.5077	0.237869	6.33833	2.32267e-10	5.09716e-09
CD48	485.037	1.3253	0.200593	6.60691	3.92412e-11	1.03026e-09
SLAMF7	1258.73	1.44679	0.235153	6.15254	7.62536e-10	1.53215e-08
LY9	184.093	1.16839	0.210371	5.55397	2.79255e-08	3.93537e-07
CD244	61.3289	1.20135	0.201504	5.9619	2.49315e-09	4.42636e-08
ITLN1	15243	0.0135806	0.314675	0.0431576	0.965576	0.982449
LOC101928372	0.0451807	0.000240669	3.69829	6.50756e-05	0.999948	NA
ITLN2	32.5577	1.18523	0.656165	1.8063	0.0708715	0.142811
F11R	6361.15	-0.251512	0.125613	-2.00228	0.0452543	0.0994226
TSTD1	597.878	-0.675642	0.134652	-5.01768	5.23003e-07	5.39184e-06
USF1	910.417	0.269018	0.0824317	3.26353	0.00110035	0.00441934
ARHGAP30	729.403	1.32617	0.175734	7.54648	4.47187e-14	2.25258e-12
PVRL4	186.193	-0.11857	0.183954	-0.644564	0.51921	0.651985
KLHDC9	60.8745	-0.174221	0.181004	-0.962527	0.335785	0.476612
PFDN2	200.564	-0.229521	0.0961861	-2.38622	0.0170224	0.0445351
NIT1	677.531	-0.277984	0.111204	-2.49976	0.0124278	0.0342914
DEDD	495.202	-0.0761157	0.0715895	-1.06323	0.28768	0.425491
UFC1	1193.05	-0.084627	0.0657852	-1.28641	0.198298	0.321613
USP21	260.131	0.0214674	0.0884088	0.24282	0.808145	0.879533
PPOX	129.388	0.480357	0.132002	3.639	0.000273694	0.00132979
B4GALT3	553.792	0.258263	0.0790062	3.26889	0.0010797	0.00435336
ADAMTS4	114.489	1.49397	0.484525	3.08337	0.00204668	0.00752334
NDUFS2	2217.06	-0.294116	0.101702	-2.89195	0.00382854	0.0127677
FCER1G	388.556	0.966607	0.208873	4.62772	3.69709e-06	3.07052e-05
APOA2	0	NA	NA	NA	NA	NA
TOMM40L	395.14	-0.419186	0.0879587	-4.76571	1.88189e-06	1.68298e-05
MIR5187	0.587455	0.322196	0.863593	0.373087	0.709083	0.806204
NR1I3	0.0225997	0	3.69829	0	1	NA
PCP4L1	7.14012	-0.887164	0.536942	-1.65225	0.0984831	0.185185
MPZ	65.9113	-0.639742	0.252752	-2.5311	0.0113704	0.0318484
SDHC	832.049	-0.228257	0.0766	-2.97986	0.00288385	0.0100651
CFAP126	0.271166	0.824637	1.47297	0.559848	0.575583	0.700297
FCGR2A	778.926	0.874467	0.235057	3.72023	0.000199043	0.00101251
HSPA6	46.482	1.02236	0.235306	4.34479	1.39407e-05	9.95241e-05
FCGR3A	293.551	2.5571	0.261216	9.78922	1.25259e-22	3.39139e-20
FCGR2C	82.9964	0.576508	0.274629	2.09923	0.0357969	0.0820488
HSPA7	84.5082	0.153138	0.319926	0.478669	0.632174	0.747102
FCGR3B	80.1417	4.4803	0.461972	9.69821	3.06849e-22	7.46781e-20
FCGR2B	138.401	0.375061	0.307139	1.22114	0.222031	0.350729
RPL31P11	0.135572	0.412437	2.99157	0.137867	0.890346	NA
FCRLA	109.073	2.46688	0.380292	6.48679	8.76851e-11	2.08481e-09
FCRLB	9.06109	1.21803	0.336724	3.61729	0.000297703	0.00143072
DUSP12	232.019	-0.0340516	0.0755048	-0.450986	0.651999	0.762439
ATF6	2470.77	0.0380044	0.0589473	0.644719	0.519109	0.651934
OLFML2B	108.961	1.18264	0.223654	5.28781	1.23789e-07	1.48412e-06
NOS1AP	215.075	-0.731804	0.143397	-5.10334	3.33718e-07	3.60515e-06
MIR4654	4.29321	-0.655251	0.411254	-1.5933	0.111093	0.2038
MIR556	1.15237	-0.807351	0.808269	-0.998864	0.317861	0.457645
C1orf111	0	NA	NA	NA	NA	NA
C1orf226	686.099	-0.95402	0.161177	-5.91909	3.23719e-09	5.57374e-08
SH2D1B	25.8296	1.12618	0.315212	3.57277	0.000353224	0.00165746
UHMK1	6153.06	0.0388258	0.0646888	0.600193	0.548377	0.676338
UAP1	3418.89	-0.241853	0.0803749	-3.00906	0.00262057	0.00927779
DDR2	575.621	0.477201	0.175138	2.72471	0.00643582	0.0197983
HSD17B7	209.874	-0.0278624	0.123025	-0.226478	0.82083	0.888962
C1orf110	0.565037	0.774917	1.00405	0.771791	0.440238	0.581047
RGS4	35.3635	0.378289	0.300725	1.25792	0.208419	0.334026
RGS5	2263.46	1.13993	0.24508	4.65124	3.29947e-06	2.76788e-05
LOC101928404	0.135574	0.206339	2.52396	0.0817522	0.934844	NA
NUF2	189.775	0.762246	0.134833	5.65328	1.57418e-08	2.34181e-07
LOC100422212	0	NA	NA	NA	NA	NA
PBX1	1493.66	-0.155082	0.130855	-1.18515	0.235959	0.366672
LOC100505795	0.271213	0.412439	1.50293	0.274422	0.78376	0.860952
LMX1A	32.1764	-1.39896	0.317205	-4.41026	1.03244e-05	7.63233e-05
RXRG	31.3188	-1.46739	0.242905	-6.04103	1.53137e-09	2.84472e-08
LOC400794	1.17496	-1.48603	0.757151	-1.96266	0.0496863	0.107059
LRRC52	0.112967	0.206339	2.57793	0.0800406	0.936205	NA
MGST3	2050.84	-0.669619	0.145415	-4.60488	4.12713e-06	3.39255e-05
ALDH9A1	1889.96	-0.194759	0.0726889	-2.67936	0.0073764	0.0222494
LOC440700	0.542357	1.13312	0.88337	1.28272	0.19959	0.323393
TMCO1	3212.45	-0.476067	0.106256	-4.4804	7.45032e-06	5.71842e-05
LOC100147773	42.2996	0.0818853	0.248258	0.32984	0.741521	0.829773
UCK2	1331.54	-0.63178	0.10401	-6.07422	1.2459e-09	2.37764e-08
MIR3658	0	NA	NA	NA	NA	NA
FAM78B	17.083	-0.405382	0.216732	-1.87043	0.0614246	0.127183
MIR921	2.37241	-0.432759	0.487348	-0.887986	0.374548	0.516602
FMO9P	0.022633	0	3.69829	0	1	NA
POGK	1385.78	-0.240044	0.0641077	-3.74439	0.000180833	0.000934805
TADA1	357	-0.0321692	0.0570287	-0.564087	0.572695	0.697631
ILDR2	38.0285	-0.561071	0.21118	-2.65683	0.00788791	0.0234945
MAEL	1.06194	-0.829829	0.73059	-1.13583	0.256026	0.390711
GPA33	13502.7	-0.758533	0.218849	-3.46602	0.000528228	0.00234167
DUSP27	18.4354	-2.51463	0.731639	-3.43697	0.000588253	0.00257265
LINC01363	0.0677722	0	3.69829	0	1	NA
POU2F1	1886.25	0.197387	0.0733277	2.69185	0.00710579	0.0215562
CD247	156.485	1.66228	0.183282	9.06951	1.19554e-19	1.84967e-17
CREG1	1829.8	0.0982542	0.0839328	1.17063	0.241748	0.373618
RCSD1	655.456	0.794911	0.192241	4.13497	3.55e-05	0.000225758
MPZL1	3610.32	-0.0526602	0.0563225	-0.934975	0.349801	0.491291
ADCY10	23.0937	-0.505747	0.205741	-2.45818	0.0139643	0.037821
MPC2	2200.78	-0.428454	0.103253	-4.14954	3.33137e-05	0.000213935
DCAF6	1984.92	-0.112877	0.0664992	-1.69743	0.0896163	0.171747
MIR1255B2	4.04498	0.598081	0.402717	1.48511	0.137514	0.24151
GPR161	361.481	-1.15424	0.222972	-5.17662	2.25937e-07	2.53083e-06
TIPRL	1376.2	-0.204148	0.0747176	-2.73226	0.00629023	0.0194194
SFT2D2	668.663	-0.259422	0.0894749	-2.89938	0.00373905	0.0125155
ANKRD36BP1	0.40669	-0.411958	1.12492	-0.36621	0.714209	0.810062
TBX19	44.99	-0.0578851	0.157375	-0.367816	0.71301	0.809254
MIR557	0.180787	0.00024067	1.63616	0.000147094	0.999883	NA
LOC100505918	0.316364	1.95744	1.32034	1.48253	0.138199	0.242498
LOC101928565	8.27042	0.398829	0.326237	1.22251	0.221513	0.350038
XCL2	12.4731	1.08366	0.319331	3.39354	0.000689964	0.00295699
XCL1	14.3715	0.532104	0.291154	1.82757	0.0676138	0.137436
DPT	152.3	-0.308314	0.359128	-0.858506	0.390613	0.532855
LINC00626	0	NA	NA	NA	NA	NA
LINC00970	6.48527	-1.07509	0.446806	-2.40616	0.0161211	0.0426769
ATP1B1	10357.7	0.218014	0.152678	1.42794	0.153311	0.263193
NME7	135.851	0.312116	0.0870128	3.58701	0.000334492	0.00158397
BLZF1	658.661	-0.0304185	0.0781686	-0.38914	0.697173	0.797758
CCDC181	7.6148	-0.83772	0.45112	-1.85698	0.0633144	0.130364
SLC19A2	379.954	-0.111929	0.111465	-1.00416	0.315301	0.454879
F5	109.188	1.21753	0.22317	5.4556	4.88073e-08	6.51364e-07
SELP	149.799	1.91601	0.20116	9.52477	1.65414e-21	3.65599e-19
SELL	419.122	2.86493	0.356692	8.03194	9.59439e-16	7.14139e-14
SELE	57.7425	3.62519	0.420176	8.62778	6.25541e-18	7.05689e-16
METTL18	154.65	-0.0172974	0.102095	-0.169424	0.865463	0.917854
C1orf112	277.038	0.342357	0.115337	2.96832	0.00299429	0.0103803
SCYL3	642.551	0.0996272	0.0623787	1.59714	0.110235	0.202433
KIFAP3	1290.21	0.2586	0.100671	2.56877	0.0102061	0.0291258
METTL11B	0	NA	NA	NA	NA	NA
MIR3119-2	0.0226031	0.206339	3.69829	0.0557929	0.955507	NA
MIR3119-1	0	NA	NA	NA	NA	NA
LINC01142	0.0903605	0.206339	3.69829	0.0557929	0.955507	NA
LOC101928650	10.508	-0.877913	0.379998	-2.31031	0.0208709	0.0527433
GORAB	454.233	0.00475908	0.0751973	0.0632878	0.949537	0.971102
PRRX1	231.28	1.78821	0.35297	5.06617	4.05893e-07	4.29723e-06
MROH9	0.0225985	0.206339	3.69829	0.0557929	0.955507	NA
FMO3	16.1557	1.76506	0.434814	4.05933	4.92135e-05	0.000301888
MIR1295A	0.81348	1.72089	0.754408	2.28112	0.0225414	0.0561784
MIR1295B	0.135543	0.412438	2.16841	0.190203	0.84915	NA
FMO6P	0.451926	1.71798	0.888327	1.93395	0.0531187	0.113291
FMO2	11.9537	2.33238	0.436976	5.33754	9.42155e-08	1.16479e-06
FMO1	3.43481	3.01416	0.619758	4.86346	1.15354e-06	1.0906e-05
FMO4	214.829	-0.39349	0.167523	-2.34887	0.0188306	0.0483718
TOP1P1	24.1341	0.0447911	0.188089	0.238137	0.811775	0.882107
PRRC2C	8655.36	0.00190278	0.0771522	0.0246627	0.980324	0.993488
MYOC	3.50224	-2.20573	0.774193	-2.84907	0.00438476	0.0143033
VAMP4	406.784	0.377554	0.0879747	4.29162	1.77375e-05	0.000123179
METTL13	656.308	-0.249867	0.071246	-3.5071	0.00045302	0.00205152
DNM3	137.656	0.33275	0.146469	2.27182	0.0230975	0.0573335
DNM3-IT1	2.89234	-0.330925	0.39125	-0.845815	0.397656	0.539372
DNM3OS	252.308	0.46643	0.240276	1.94123	0.052231	0.111725
MIR214	0	NA	NA	NA	NA	NA
MIR3120	1.67196	-0.485233	0.586523	-0.827305	0.408064	0.549977
MIR199A2	0	NA	NA	NA	NA	NA
C1orf105	1.08461	-0.530265	0.718246	-0.738278	0.460346	0.599945
[truncated: 24,476 more rows]
