# Supplementary material for: Transcription Factors That Regulate the Pathogenesis of Ulcerative Colitis
Source: Biomed Res Int. 2020 Aug 24;2020:7402657. doi: 10.1155/2020/7402657 (PMC7468618; doi:10.1155/2020/7402657)
Supplement: Supplementary 2 — . Supplementary Table S2: 72 TFs significantly differentially expressed between the three groups. [file 7402657.f2.xlsx]

## Sheet: Supplementary Table S1
Table S1. The differentially expressed transcription factors in the comparisons
gene	log2FoldChange_R.vs.N	padj_R.vs.N	log2FoldChange_UC.vs.N	padj_UC.vs.N	log2FoldChange_UC.vs.R	padj_UC.vs.R
KLF2	1.26702	5.82119e-07	1.45489	2.22612e-09	0.187875	0.564722
TEAD4	1.04834	5.47248e-09	1.19474	4.00104e-12	0.146408	0.517395
ATF3	-1.62735	0.00262776	0.128643	0.850259	1.75599	0.00142956
TFAP2A	1.55514	0.00203691	-0.505833	0.37309	-2.06097	5.49495e-05
PDX1	2.49822	1.12945e-06	0.566927	0.350834	-1.9313	0.000216857
ETV4	1.78458	4.4847e-08	0.851114	0.0113824	-0.933464	0.00692031
FOXP3	0.611802	0.0590912	2.71094	1.24797e-24	2.09914	1.1309e-14
TP63	0.827427	0.0393811	1.41268	9.03894e-05	0.585253	0.161888
SPI1	-0.0160096	0.948967	1.0867	1.3885e-13	1.10271	1.08529e-12
NANOG	-1.31008	0.0597462	-2.02022	0.00411097	-0.710141	0.448567
PPARG	-0.423011	0.0842482	-1.73162	1.43275e-16	-1.30861	4.80216e-09
EOMES	0.42295	0.301413	2.38554	6.69561e-14	1.96259	5.28759e-09
TFAP2C	0.247587	0.522187	1.0118	0.000539057	0.764212	0.0167573
KLF1	0.192378	0.86929	1.82064	0.00776191	1.62826	0.0251536
MYBL2	0.609332	0.00193432	1.33152	1.42396e-13	0.72219	0.000256905
FOXP2	-0.806467	0.00403308	-1.04272	7.62388e-05	-0.236258	0.488117
TCF7	0.235273	0.442797	1.28751	4.43127e-08	1.05224	3.10485e-05
LMO2	0.0617419	0.789973	1.11308	3.203e-13	1.05133	7.53426e-11
LYL1	-0.122087	0.69183	1.28668	1.06259e-09	1.40877	2.42031e-10
BCL3	0.893957	1.50099e-10	1.32062	2.42183e-23	0.426663	0.00426663
GATA3	-0.40264	0.128108	1.07175	7.08191e-07	1.47439	1.22948e-10
NR1I2	-0.268747	0.354639	-1.15423	6.12904e-07	-0.885484	0.000422132
PADI4	0.692954	0.216664	2.85202	1.88539e-11	2.15907	4.8056e-07
STAT1	0.224858	0.212896	1.63072	5.28227e-29	1.40586	6.00748e-20
PAX6	0.137554	0.643417	-1.12343	9.80197e-07	-1.26098	1.38737e-07
IRF1	0.21524	0.275248	1.58954	3.54793e-24	1.3743	9.19607e-17
HIF1A	0.175359	0.23371	1.29607	6.22517e-28	1.12071	2.55787e-19
IKZF1	-0.260827	0.314828	1.2618	1.0569e-09	1.52263	1.99096e-12
HOXA2	-0.484617	0.0438655	-1.03703	2.35121e-06	-0.552414	0.0277063
CIITA	0.215753	0.343516	1.99297	1.18249e-29	1.77721	9.08735e-22
NHLH1	0.929534	0.141747	1.3447	0.0136458	0.415161	0.487129
HLF	-0.6056	0.0878024	-1.59484	2.78419e-07	-0.989243	0.00399839
FEV	0.527199	0.143492	-1.03989	0.00125718	-1.56709	2.15095e-06
NKX3-1	0.692565	0.00539624	1.51582	6.06178e-12	0.823252	0.00043603
ARID3A	-0.237102	0.195519	1.06222	6.47981e-13	1.29932	6.03799e-17
PRRX2	0.790962	0.00498675	1.69045	7.74483e-12	0.899491	0.000461163
FOXC1	0.107125	0.795371	1.18453	9.91353e-06	1.07741	0.000168532
POU2F2	0.272907	0.38012	2.29103	4.38852e-22	2.01812	6.62301e-16
HOXA5	-0.797437	0.00123478	-1.08177	3.30966e-06	-0.284332	0.328904
PRDM1	-0.182478	0.540917	1.19777	7.04964e-08	1.38025	3.11465e-09
SOX10	-0.152163	0.721417	-1.01088	0.00116647	-0.858714	0.0113242
PAX5	-0.191792	0.782825	2.77907	2.49203e-09	2.97087	1.42182e-09
POU3F1	0.270467	0.794844	1.48222	0.0323995	1.21176	0.105972
LEF1	0.124977	0.696334	1.29164	6.77225e-09	1.16666	8.65851e-07
FOXQ1	0.30321	0.52426	2.11625	7.53758e-10	1.81304	6.50842e-07
TEF	-0.435046	0.0692193	-1.41079	1.15426e-11	-0.975744	1.43527e-05
NR1H4	-0.94816	0.0445704	-2.65597	2.77065e-10	-1.70781	0.000205995
HOXA4	-0.78601	0.00169808	-1.34027	1.49837e-08	-0.554255	0.0444103
MSX1	0.378788	0.464969	1.14197	0.00366317	0.763184	0.0738674
CYP26A1	-0.877928	0.444828	-2.21651	0.0264622	-1.33858	0.273345
CBFA2T3	0.441343	0.00491146	1.11049	2.55084e-15	0.669151	8.96728e-06
PITX2	0.000651683	0.999952	-2.87078	3.80635e-05	-2.87143	0.000100142
BACH2	-0.156513	0.718887	1.62279	7.33705e-08	1.7793	2.11299e-08
NFE2	-0.211548	0.747796	2.78042	1.45868e-11	2.99197	1.17159e-11
EGR3	0.709737	0.324204	2.0393	0.000544841	1.32956	0.0436127
EGR2	0.149767	0.826348	1.54397	0.00104609	1.3942	0.00617075
FOXN1	0.860889	0.0432586	1.24148	0.00133081	0.380589	0.419266
XBP1	0.364845	0.00698556	1.30588	4.75578e-27	0.941035	2.85419e-13
ETV7	0.801846	0.000923218	2.07478	4.53563e-21	1.27294	5.84852e-08
NR6A1	-0.68351	1.63911e-05	-1.05474	2.52624e-12	-0.371229	0.0337526
ETS1	-0.219384	0.183666	0.855329	4.16399e-10	1.07471	5.91127e-14
FLI1	-0.246054	0.225996	0.814306	1.24372e-06	1.06036	1.44493e-09
ESR1	-0.280985	0.373055	0.791634	0.001771	1.07262	5.18132e-05
STAT4	-0.210824	0.421695	0.986746	1.18401e-06	1.19757	1.90945e-08
ESR2	-0.371477	0.292946	0.687723	0.0219548	1.0592	0.00064829
MYBL1	-0.382459	0.219533	0.729905	0.00633584	1.11236	5.77391e-05
PLAG1	-0.884007	1.54111e-05	0.131252	0.585275	1.01526	9.54722e-07
FOXD1	-0.151418	0.85338	0.981369	0.0621374	1.13279	0.0483773
FOXI1	-1.01921	0.220656	1.01851	0.134475	2.03772	0.00576484
FOS	-0.934065	0.178453	0.435719	0.541584	1.36978	0.040082
PAX4	0.873415	0.041587	-0.226038	0.653474	-1.09945	0.0110669
NR2E3	0.378826	0.354441	-0.639825	0.0841842	-1.01865	0.00639621
